# Supplementary material for: rac-cis-Cyclo­hexane-1,2-dicarb­oxy­lic acid–isoquinoline (1/1)
Source: Acta Crystallogr Sect E Struct Rep Online. 2011 Aug 6;67(Pt 9):o2261. doi: 10.1107/S1600536811030613 (PMC3200759; doi:10.1107/S1600536811030613)
Supplement: Supplementary file 1 [file e-67-o2261-sup1.cif]

##############################################################################
#                                                                            #
# This CIF contains the data in a paper accepted for publication in          #
# Acta Crystallographica Section E. It conforms to the requirements of       #
# Notes for Authors for Acta Crystallographica Section E, and has been       #
# peer reviewed under the auspices of the IUCr Commission on Journals.       #
#                                                                            #
# Full details of the Crystallographic Information File format               #
# are given in the paper "The Crystallographic Information File (CIF):       #
# a New Standard Archive File for Crystallography" by S. R. Hall, F. H.      #
# Allen and I. D. Brown [Acta Cryst. (1991), A47, 655-685].                  #
#                                                                            #
# The current version of the core CIF dictionary is obtainable from          #
# ftp://ftp.iucr.org/pub/cif_core.dic.                                       #
#                                                                            #
# Software is freely available for graphical display of the structure(s)     #
# in this CIF. For information consult the CIF software page                 #
# http://www.iucr.org/resources/cif/software.                                #
#                                                                            #
# This file may be used for bona fide research purposes within the           #
# scientific community so long as proper attribution is given to the journal # 
# article from which it was obtained.                                        #
#                                                                            #
##############################################################################
data_global
_audit_creation_method     ' SHELXL97 (Sheldrick, 2008)'
_journal_date_recd_electronic     2011-07-29
_journal_date_accepted     2011-07-29
_journal_name_full     'Acta Crystallographica, Section E'
_journal_year     2011
_journal_volume     67
_journal_issue      9
_journal_page_first     o2261
_journal_page_last     o2261
_journal_paper_category     QO
_journal_coeditor_code     NK2108
_publ_contact_author_name     'Dr Graham Smith'
_publ_contact_author_address
;
    Faculty of Science and Technology
    Queensland University of Technology
    GPO Box 2434, Brisbane, Qld 4001, Australia
;
_publ_contact_author_email     g.smith@qut.edu.au
_publ_contact_author_fax     ' 61 7 3138 1804 '
_publ_contact_author_phone     ' 61 7 3300 2667 '
_publ_section_title
;
<i>rac-cis</i>-Cyclohexane-1,2-dicarboxylic acid--isoquinoline (1/1)
;
loop_
    _publ_author_name
    _publ_author_address
    'Graham Smith'
;
Faculty of Science and Technology
Queensland University of Technology
GPO Box 2434, Brisbane, Queensland 4001, Australia
;
    'Urs D. Wermuth'
;
Faculty of Science and Technology
Queensland University of Technology
GPO Box 2434, Brisbane, Queensland 4001, Australia
;
data_I
_audit_creation_method     SHELXL97
_chemical_name_systematic
;
<i>rac-cis</i>-Cyclohexane-1,2-dicarboxylic acid--isoquinoline (1/1)
;
_chemical_name_common
;
;
_chemical_formula_moiety     'C9 H7 N, C8 H12 O4'
_chemical_formula_sum     'C17 H19 N O4'
_chemical_formula_iupac     'C9 H7 N, C8 H12 O4'
_chemical_formula_weight     301.33
_chemical_melting_point_gt     439
_chemical_melting_point_lt     441
_symmetry_cell_setting     triclinic
_symmetry_space_group_name_H-M     'P -1'
_symmetry_space_group_name_Hall     '-P 1'
loop_
    _symmetry_equiv_pos_as_xyz
    'x, y, z'
    '-x, -y, -z'
_cell_length_a     6.2459(3)
_cell_length_b     11.4238(6)
_cell_length_c     11.9970(6)
_cell_angle_alpha     64.082(5)
_cell_angle_beta     77.793(4)
_cell_angle_gamma     82.756(4)
_cell_volume     751.95(7)
_cell_formula_units_Z     2
_cell_measurement_reflns_used     4474
_cell_measurement_theta_min     3.29
_cell_measurement_theta_max     28.68
_cell_measurement_temperature     200(2)
_exptl_crystal_description     'block'
_exptl_crystal_colour     'colourless'
_exptl_crystal_size_max     0.40
_exptl_crystal_size_mid     0.28
_exptl_crystal_size_min     0.20
_exptl_crystal_density_diffrn     1.331
_exptl_crystal_density_meas     ?
_exptl_crystal_density_method     'not measured'
_exptl_crystal_F_000     320
_exptl_absorpt_coefficient_mu     0.095
_exptl_absorpt_correction_type     multi-scan
_exptl_absorpt_process_details     '(CrysAlis PRO; Oxford Diffraction, 2010)'
_exptl_absorpt_correction_T_min     0.974
_exptl_absorpt_correction_T_max     0.990
_exptl_special_details     ?
_diffrn_ambient_temperature     200(2)
_diffrn_radiation_type     MoK\a
_diffrn_radiation_wavelength     0.71073
_diffrn_radiation_source     'Enhance (Mo) X-ray source'
_diffrn_radiation_monochromator     graphite
_diffrn_measurement_device_type     'Oxford Diffraction Gemini-S CCD-detector'
_diffrn_measurement_method     \w
_diffrn_detector_area_resol_mean     16.077
_diffrn_reflns_number     9094
_diffrn_reflns_av_R_equivalents     0.0224
_diffrn_reflns_av_sigmaI/netI     0.0247
_diffrn_reflns_theta_min     3.29
_diffrn_reflns_theta_max     26.00
_diffrn_reflns_theta_full     26.00
_diffrn_measured_fraction_theta_max     0.999
_diffrn_measured_fraction_theta_full     0.999
_diffrn_reflns_limit_h_min     -7
_diffrn_reflns_limit_h_max     7
_diffrn_reflns_limit_k_min     -14
_diffrn_reflns_limit_k_max     14
_diffrn_reflns_limit_l_min     -14
_diffrn_reflns_limit_l_max     14
_diffrn_standards_number     0
_diffrn_standards_interval_count     .
_diffrn_standards_interval_time     .
_diffrn_standards_decay_%     ?
_refine_special_details
;
Refinement of <i>F</i>^2^ against ALL reflections. The weighted <i>R</i>-factor
<i>wR</i> and goodness of fit <i>S</i> are based on <i>F</i>^2^, conventional
<i>R</i>-factors <i>R</i> are based on <i>F</i>, with <i>F</i> set to zero for
negative <i>F</i>^2^. The threshold expression of <i>F</i>^2^ >
\s(<i>F</i>^2^) is used only for calculating <i>R</i>-factors(gt) <i>etc</i>.
and is not relevant to the choice of reflections for refinement.
<i>R</i>-factors based on <i>F</i>^2^ are statistically about twice as large
as those based on <i>F</i>, and <i>R</i>- factors based on ALL data will be
even larger.
;
_reflns_number_total     2952
_reflns_number_gt     2463
_reflns_threshold_expression     'I>2\s(I)'
_refine_ls_structure_factor_coef     Fsqd
_refine_ls_matrix_type     full
_refine_ls_R_factor_all     0.0482
_refine_ls_R_factor_gt     0.0383
_refine_ls_wR_factor_gt     0.0852
_refine_ls_wR_factor_ref     0.0899
_refine_ls_goodness_of_fit_ref     1.021
_refine_ls_restrained_S_all     1.021
_refine_ls_number_reflns     2952
_refine_ls_number_parameters     207
_refine_ls_number_restraints     0
_refine_ls_hydrogen_treatment     mixed
_refine_ls_weighting_scheme     calc
_refine_ls_weighting_details
          'calc w=1/[\s^2^(Fo^2^)+(0.0354P)^2^+0.200P] where P=(Fo^2^+2Fc^2^)/3'
_atom_sites_solution_hydrogens     geom
_atom_sites_solution_primary     direct
_atom_sites_solution_secondary     difmap
_refine_ls_shift/su_max     0.000
_refine_ls_shift/su_mean     0.000
_refine_diff_density_max     0.165
_refine_diff_density_min     -0.176
_refine_ls_extinction_method     none
_refine_ls_extinction_coef     ?
loop_
    _atom_type_symbol
    _atom_type_description
    _atom_type_scat_dispersion_real
    _atom_type_scat_dispersion_imag
    _atom_type_scat_source
    'C' 'C' 0.0033 0.0016
                         'International Tables Vol C Tables 4.2.6.8 and 6.1.1.4'
    'H' 'H' 0.0000 0.0000
                         'International Tables Vol C Tables 4.2.6.8 and 6.1.1.4'
    'N' 'N' 0.0061 0.0033
                         'International Tables Vol C Tables 4.2.6.8 and 6.1.1.4'
    'O' 'O' 0.0106 0.0060
                         'International Tables Vol C Tables 4.2.6.8 and 6.1.1.4'
_computing_data_collection     'CrysAlis PRO (Oxford Diffraction, 2010)'
_computing_cell_refinement     'CrysAlis PRO (Oxford Diffraction, 2010'
_computing_data_reduction     'CrysAlis PRO (Oxford Diffraction, 2010'
_computing_structure_solution     'SIR92 (Altomare <i>et al.</i>, 1994)'
_computing_structure_refinement
                      'SHELXL97 (Sheldrick, 2008) within WinGX (Farrugia, 1999)'
_computing_molecular_graphics     'PLATON (Spek, 2009)'
_computing_publication_material     'PLATON (Spek, 2009)'
loop_
    _atom_site_type_symbol
    _atom_site_label
    _atom_site_fract_x
    _atom_site_fract_y
    _atom_site_fract_z
    _atom_site_U_iso_or_equiv
    _atom_site_thermal_displace_type
    _atom_site_calc_flag
    _atom_site_refinement_flags
    _atom_site_occupancy
    O O11 0.70832(16) 1.07685(11) 0.86864(10) 0.0405(4) Uani . . 1.000
    O O12 0.37261(16) 1.01881(10) 0.88359(9) 0.0371(3) Uani . . 1.000
    O O21 0.49576(18) 0.88369(10) 0.70388(12) 0.0476(4) Uani . . 1.000
    O O22 0.17799(18) 0.95466(11) 0.63667(11) 0.0468(4) Uani . . 1.000
    C C1 0.5909(2) 1.13098(13) 0.67706(12) 0.0272(4) Uani . . 1.000
    C C2 0.4067(2) 1.11424(13) 0.61893(12) 0.0272(4) Uani . . 1.000
    C C3 0.1978(2) 1.19528(13) 0.63551(13) 0.0298(4) Uani . . 1.000
    C C4 0.2466(2) 1.33837(14) 0.58905(14) 0.0338(4) Uani . . 1.000
    C C5 0.4233(2) 1.35310(13) 0.65186(13) 0.0314(4) Uani . . 1.000
    C C6 0.6329(2) 1.27692(13) 0.62795(13) 0.0309(4) Uani . . 1.000
    C C11 0.5440(2) 1.06979(12) 0.81900(13) 0.0271(4) Uani . . 1.000
    C C21 0.3661(2) 0.97179(14) 0.65964(13) 0.0308(4) Uani . . 1.000
    N N2A 0.1006(2) 0.70353(12) 0.71708(12) 0.0366(4) Uani . . 1.000
    C C1A 0.2157(2) 0.61693(14) 0.79877(14) 0.0343(5) Uani . . 1.000
    C C3A -0.0816(3) 0.66352(15) 0.69941(14) 0.0375(5) Uani . . 1.000
    C C4A -0.1451(2) 0.53805(15) 0.76063(14) 0.0357(5) Uani . . 1.000
    C C5A -0.0839(3) 0.31194(15) 0.92123(15) 0.0390(5) Uani . . 1.000
    C C6A 0.0362(3) 0.22778(16) 1.00839(16) 0.0434(5) Uani . . 1.000
    C C7A 0.2218(3) 0.26877(16) 1.02899(15) 0.0421(5) Uani . . 1.000
    C C8A 0.2845(2) 0.39437(15) 0.96060(14) 0.0365(5) Uani . . 1.000
    C C9A 0.1621(2) 0.48468(14) 0.87014(13) 0.0304(4) Uani . . 1.000
    C C10A -0.0255(2) 0.44335(14) 0.84987(13) 0.0303(4) Uani . . 1.000
    H H1 0.72500 1.08880 0.64990 0.0410 Uiso calc R 1.000
    H H2 0.46140 1.14950 0.52810 0.0410 Uiso calc R 1.000
    H H11 0.669(3) 1.037(2) 0.959(2) 0.080(7) Uiso . . 1.000
    H H22 0.158(3) 0.862(2) 0.663(2) 0.078(6) Uiso . . 1.000
    H H31 0.09420 1.18840 0.58900 0.0450 Uiso calc R 1.000
    H H32 0.13100 1.16090 0.72380 0.0450 Uiso calc R 1.000
    H H41 0.29490 1.37600 0.49850 0.0510 Uiso calc R 1.000
    H H42 0.11370 1.38550 0.60730 0.0510 Uiso calc R 1.000
    H H51 0.37080 1.32150 0.74180 0.0470 Uiso calc R 1.000
    H H52 0.45410 1.44450 0.61900 0.0470 Uiso calc R 1.000
    H H61 0.74230 1.28670 0.66960 0.0460 Uiso calc R 1.000
    H H62 0.68990 1.31220 0.53830 0.0460 Uiso calc R 1.000
    H H1A 0.34010 0.64420 0.81040 0.0410 Uiso calc R 1.000
    H H3A -0.16580 0.72460 0.64320 0.0450 Uiso calc R 1.000
    H H4A -0.26770 0.51450 0.74370 0.0430 Uiso calc R 1.000
    H H5A -0.20530 0.28290 0.90850 0.0470 Uiso calc R 1.000
    H H6A -0.00490 0.14190 1.05510 0.0520 Uiso calc R 1.000
    H H7A 0.30170 0.21020 1.08930 0.0510 Uiso calc R 1.000
    H H8A 0.40850 0.42070 0.97350 0.0440 Uiso calc R 1.000
loop_
    _atom_site_aniso_label
    _atom_site_aniso_U_11
    _atom_site_aniso_U_22
    _atom_site_aniso_U_33
    _atom_site_aniso_U_12
    _atom_site_aniso_U_13
    _atom_site_aniso_U_23
    O11 0.0362(6) 0.0521(7) 0.0326(6) -0.0141(5) -0.0111(5) -0.0120(5)
    O12 0.0331(6) 0.0448(6) 0.0305(5) -0.0113(5) -0.0061(4) -0.0105(5)
    O21 0.0450(6) 0.0329(6) 0.0715(8) 0.0055(5) -0.0211(6) -0.0251(6)
    O22 0.0487(7) 0.0313(6) 0.0680(8) -0.0050(5) -0.0269(6) -0.0197(6)
    C1 0.0240(7) 0.0283(7) 0.0305(7) -0.0012(5) -0.0032(5) -0.0141(6)
    C2 0.0303(7) 0.0285(7) 0.0247(7) -0.0036(6) -0.0036(5) -0.0128(6)
    C3 0.0272(7) 0.0299(7) 0.0326(7) -0.0030(6) -0.0061(6) -0.0126(6)
    C4 0.0332(7) 0.0284(7) 0.0380(8) -0.0008(6) -0.0084(6) -0.0116(6)
    C5 0.0372(8) 0.0241(7) 0.0319(7) -0.0056(6) -0.0045(6) -0.0106(6)
    C6 0.0300(7) 0.0322(8) 0.0298(7) -0.0085(6) -0.0029(6) -0.0116(6)
    C11 0.0275(7) 0.0228(7) 0.0334(7) 0.0003(5) -0.0081(6) -0.0131(6)
    C21 0.0345(7) 0.0326(8) 0.0300(7) -0.0022(6) -0.0053(6) -0.0174(6)
    N2A 0.0422(7) 0.0331(7) 0.0390(7) -0.0029(5) -0.0073(6) -0.0189(6)
    C1A 0.0326(8) 0.0379(8) 0.0420(8) -0.0036(6) -0.0051(6) -0.0256(7)
    C3A 0.0438(9) 0.0391(8) 0.0354(8) 0.0015(7) -0.0132(7) -0.0190(7)
    C4A 0.0350(8) 0.0431(9) 0.0393(8) -0.0030(6) -0.0101(6) -0.0249(7)
    C5A 0.0368(8) 0.0376(8) 0.0493(9) -0.0062(6) -0.0046(7) -0.0247(8)
    C6A 0.0498(10) 0.0316(8) 0.0468(9) -0.0026(7) -0.0025(8) -0.0172(7)
    C7A 0.0483(9) 0.0386(9) 0.0417(9) 0.0091(7) -0.0118(7) -0.0201(7)
    C8A 0.0347(8) 0.0414(9) 0.0429(9) 0.0045(6) -0.0108(7) -0.0262(7)
    C9A 0.0308(7) 0.0347(8) 0.0333(7) 0.0003(6) -0.0037(6) -0.0225(6)
    C10A 0.0312(7) 0.0345(8) 0.0330(7) -0.0015(6) -0.0025(6) -0.0226(6)
_geom_special_details
;
Bond distances, angles <i>etc</i>. have been calculated using the rounded
fractional coordinates. All su's are estimated from the variances of the
(full) variance-covariance matrix. The cell e.s.d.'s are taken into account in
the estimation of distances, angles and torsion angles
;
loop_
    _geom_bond_atom_site_label_1
    _geom_bond_atom_site_label_2
    _geom_bond_site_symmetry_1
    _geom_bond_site_symmetry_2
    _geom_bond_distance
    _geom_bond_publ_flag
    O11 C11 . . 1.3175(17) no
    O12 C11 . . 1.2237(17) no
    O21 C21 . . 1.2082(19) no
    O22 C21 . . 1.3178(18) no
    O11 H11 . . 0.96(2) no
    O22 H22 . . 0.98(2) no
    N2A C3A . . 1.366(2) no
    N2A C1A . . 1.314(2) no
    C1 C2 . . 1.5356(19) no
    C1 C11 . . 1.5081(19) no
    C1 C6 . . 1.543(2) no
    C2 C21 . . 1.519(2) no
    C2 C3 . . 1.532(2) no
    C3 C4 . . 1.527(2) no
    C4 C5 . . 1.5243(19) no
    C5 C6 . . 1.525(2) no
    C1 H1 . . 0.9800 no
    C2 H2 . . 0.9800 no
    C3 H31 . . 0.9700 no
    C3 H32 . . 0.9700 no
    C4 H42 . . 0.9700 no
    C4 H41 . . 0.9700 no
    C5 H51 . . 0.9700 no
    C5 H52 . . 0.9700 no
    C6 H62 . . 0.9700 no
    C6 H61 . . 0.9700 no
    C1A C9A . . 1.415(2) no
    C3A C4A . . 1.361(2) no
    C4A C10A . . 1.413(2) no
    C5A C6A . . 1.361(3) no
    C5A C10A . . 1.415(2) no
    C6A C7A . . 1.408(3) no
    C7A C8A . . 1.365(3) no
    C8A C9A . . 1.414(2) no
    C9A C10A . . 1.420(2) no
    C1A H1A . . 0.9300 no
    C3A H3A . . 0.9300 no
    C4A H4A . . 0.9300 no
    C5A H5A . . 0.9300 no
    C6A H6A . . 0.9300 no
    C7A H7A . . 0.9300 no
    C8A H8A . . 0.9300 no
loop_
    _geom_angle_atom_site_label_1
    _geom_angle_atom_site_label_2
    _geom_angle_atom_site_label_3
    _geom_angle_site_symmetry_1
    _geom_angle_site_symmetry_2
    _geom_angle_site_symmetry_3
    _geom_angle
    _geom_angle_publ_flag
    C11 O11 H11 . . . 109.3(12) no
    C21 O22 H22 . . . 110.7(12) no
    C1A N2A C3A . . . 118.09(14) no
    C2 C1 C6 . . . 110.04(11) no
    C6 C1 C11 . . . 109.54(12) no
    C2 C1 C11 . . . 113.10(11) no
    C1 C2 C21 . . . 112.12(11) no
    C3 C2 C21 . . . 113.55(11) no
    C1 C2 C3 . . . 113.23(12) no
    C2 C3 C4 . . . 111.43(11) no
    C3 C4 C5 . . . 111.18(12) no
    C4 C5 C6 . . . 110.73(13) no
    C1 C6 C5 . . . 111.33(11) no
    O11 C11 C1 . . . 112.94(11) no
    O12 C11 C1 . . . 124.77(12) no
    O11 C11 O12 . . . 122.29(13) no
    O22 C21 C2 . . . 112.83(13) no
    O21 C21 C2 . . . 123.78(13) no
    O21 C21 O22 . . . 123.33(16) no
    C2 C1 H1 . . . 108.00 no
    C11 C1 H1 . . . 108.00 no
    C6 C1 H1 . . . 108.00 no
    C1 C2 H2 . . . 106.00 no
    C21 C2 H2 . . . 106.00 no
    C3 C2 H2 . . . 106.00 no
    C2 C3 H31 . . . 109.00 no
    C2 C3 H32 . . . 109.00 no
    C4 C3 H32 . . . 109.00 no
    H31 C3 H32 . . . 108.00 no
    C4 C3 H31 . . . 109.00 no
    C3 C4 H42 . . . 109.00 no
    C5 C4 H41 . . . 109.00 no
    C5 C4 H42 . . . 109.00 no
    H41 C4 H42 . . . 108.00 no
    C3 C4 H41 . . . 109.00 no
    C4 C5 H52 . . . 110.00 no
    C6 C5 H51 . . . 110.00 no
    C4 C5 H51 . . . 109.00 no
    H51 C5 H52 . . . 108.00 no
    C6 C5 H52 . . . 110.00 no
    C1 C6 H61 . . . 109.00 no
    C1 C6 H62 . . . 109.00 no
    C5 C6 H62 . . . 109.00 no
    H61 C6 H62 . . . 108.00 no
    C5 C6 H61 . . . 109.00 no
    N2A C1A C9A . . . 124.04(13) no
    N2A C3A C4A . . . 122.78(15) no
    C3A C4A C10A . . . 120.23(14) no
    C6A C5A C10A . . . 120.47(17) no
    C5A C6A C7A . . . 121.01(17) no
    C6A C7A C8A . . . 120.05(16) no
    C7A C8A C9A . . . 120.39(14) no
    C1A C9A C8A . . . 122.95(13) no
    C1A C9A C10A . . . 117.55(13) no
    C8A C9A C10A . . . 119.49(14) no
    C4A C10A C5A . . . 124.13(14) no
    C4A C10A C9A . . . 117.27(14) no
    C5A C10A C9A . . . 118.58(14) no
    N2A C1A H1A . . . 118.00 no
    C9A C1A H1A . . . 118.00 no
    N2A C3A H3A . . . 119.00 no
    C4A C3A H3A . . . 119.00 no
    C3A C4A H4A . . . 120.00 no
    C10A C4A H4A . . . 120.00 no
    C6A C5A H5A . . . 120.00 no
    C10A C5A H5A . . . 120.00 no
    C5A C6A H6A . . . 120.00 no
    C7A C6A H6A . . . 119.00 no
    C6A C7A H7A . . . 120.00 no
    C8A C7A H7A . . . 120.00 no
    C7A C8A H8A . . . 120.00 no
    C9A C8A H8A . . . 120.00 no
loop_
    _geom_torsion_atom_site_label_1
    _geom_torsion_atom_site_label_2
    _geom_torsion_atom_site_label_3
    _geom_torsion_atom_site_label_4
    _geom_torsion_site_symmetry_1
    _geom_torsion_site_symmetry_2
    _geom_torsion_site_symmetry_3
    _geom_torsion_site_symmetry_4
    _geom_torsion
    _geom_torsion_publ_flag
    C3A N2A C1A C9A . . . . -0.3(2) no
    C1A N2A C3A C4A . . . . -1.4(2) no
    C6 C1 C2 C3 . . . . -52.58(14) no
    C11 C1 C2 C21 . . . . -59.79(16) no
    C6 C1 C2 C21 . . . . 177.35(11) no
    C11 C1 C2 C3 . . . . 70.29(16) no
    C2 C1 C11 O11 . . . . 175.82(13) no
    C2 C1 C11 O12 . . . . -4.5(2) no
    C6 C1 C11 O11 . . . . -61.03(16) no
    C6 C1 C11 O12 . . . . 118.67(16) no
    C11 C1 C6 C5 . . . . -69.79(14) no
    C2 C1 C6 C5 . . . . 55.15(14) no
    C21 C2 C3 C4 . . . . -178.03(11) no
    C1 C2 C3 C4 . . . . 52.62(15) no
    C3 C2 C21 O21 . . . . -148.08(14) no
    C3 C2 C21 O22 . . . . 34.64(16) no
    C1 C2 C21 O21 . . . . -18.2(2) no
    C1 C2 C21 O22 . . . . 164.55(12) no
    C2 C3 C4 C5 . . . . -54.27(15) no
    C3 C4 C5 C6 . . . . 57.52(15) no
    C4 C5 C6 C1 . . . . -58.31(15) no
    N2A C1A C9A C8A . . . . -177.79(15) no
    N2A C1A C9A C10A . . . . 1.2(2) no
    N2A C3A C4A C10A . . . . 2.1(3) no
    C3A C4A C10A C5A . . . . 177.60(16) no
    C3A C4A C10A C9A . . . . -1.0(2) no
    C10A C5A C6A C7A . . . . -0.5(3) no
    C6A C5A C10A C4A . . . . -177.82(16) no
    C6A C5A C10A C9A . . . . 0.8(2) no
    C5A C6A C7A C8A . . . . -0.4(3) no
    C6A C7A C8A C9A . . . . 1.0(3) no
    C7A C8A C9A C1A . . . . 178.30(16) no
    C7A C8A C9A C10A . . . . -0.7(2) no
    C1A C9A C10A C4A . . . . -0.5(2) no
    C1A C9A C10A C5A . . . . -179.24(14) no
    C8A C9A C10A C4A . . . . 178.53(14) no
    C8A C9A C10A C5A . . . . -0.2(2) no
loop_
    _geom_hbond_atom_site_label_D
    _geom_hbond_atom_site_label_H
    _geom_hbond_atom_site_label_A
    _geom_hbond_site_symmetry_A
    _geom_hbond_distance_DH
    _geom_hbond_distance_HA
    _geom_hbond_distance_DA
    _geom_hbond_angle_DHA
    _geom_hbond_publ_flag
    O11 H11 O12 2_677 0.96(2) 1.68(2) 2.6362(14) 171.7(18) yes
    O22 H22 N2A . 0.98(2) 1.69(2) 2.670(2) 174.5(19) yes
    C3 H32 O12 . 0.97 2.54 3.1126(17) 117 no
    C6 H61 O11 . 0.97 2.53 2.8841(18) 101 no
