# Supplementary material for: rac-cis-Cyclo­hexane-1,2-dicarb­oxy­lic acid–isoquinoline (1/1)
Source: Acta Crystallogr Sect E Struct Rep Online. 2011 Aug 6;67(Pt 9):o2261. doi: 10.1107/S1600536811030613 (PMC3200759; doi:10.1107/S1600536811030613)
Supplement: Supplementary file 2 [file e-67-o2261-Isup2.hkl]

#
# h,k,l, Fc-squared, Fo-squared, sigma(Fo-squared) and status flag
#
data_I
_shelx_title ' gs11gs24 CHDCIQUIN'
_shelx_refln_list_code          4
_shelx_F_calc_maximum      108.27
_exptl_crystal_F_000       322.00
_reflns_d_resolution_high  0.8108
 
loop_
 _symmetry_equiv_pos_as_xyz
 'x, y, z'
 '-x, -y, -z'
 
_cell_length_a     6.2459
_cell_length_b    11.4238
_cell_length_c    11.9970
_cell_angle_alpha  64.082
_cell_angle_beta   77.793
_cell_angle_gamma  82.756
 
_shelx_F_squared_multiplier     1.000
 
loop_
 _refln_index_h
 _refln_index_k
 _refln_index_l
 _refln_F_squared_calc
 _refln_F_squared_meas
 _refln_F_squared_sigma
 _refln_observed_status
   1   0   0       84.95       90.83      1.98 o
   2   0   0      129.65      114.75      1.79 o
   3   0   0       49.70       45.91      1.11 o
   4   0   0       39.50       41.53      1.92 o
   5   0   0       56.08       52.09      2.12 o
   6   0   0       10.81        8.95      1.11 o
   7   0   0        2.03        1.56      1.14 o
  -7   1   0        4.39        2.11      1.78 o
  -6   1   0       14.93       14.32      1.26 o
  -5   1   0       70.77       68.60      2.75 o
  -4   1   0      103.02       93.44      2.47 o
  -3   1   0       23.33       23.73      0.98 o
  -2   1   0      197.38      186.81      1.84 o
  -1   1   0     2936.21     2876.13     26.39 o
   1   1   0     5384.31     5206.59     14.17 o
   2   1   0       13.51       14.15      1.06 o
   3   1   0      197.87      203.74      4.43 o
   4   1   0        2.32        1.38      0.32 o
   5   1   0        3.49        4.49      0.78 o
   6   1   0        0.01        0.52      0.64 o
   7   1   0       10.11       11.02      1.50 o
  -7   2   0       29.02       31.58      2.52 o
  -6   2   0      316.23      324.60      5.67 o
  -5   2   0        2.02        2.36      0.69 o
  -4   2   0        6.62        6.99      0.89 o
  -3   2   0       14.53       12.76      0.80 o
  -2   2   0      115.62      119.70      1.39 o
  -1   2   0     2911.89     2752.87     11.42 o
   0   2   0      103.71      115.21      1.59 o
   1   2   0        0.06        0.28      0.22 o
   2   2   0      470.44      467.46      4.06 o
   3   2   0       34.20       32.51      1.54 o
   4   2   0       71.13       69.48      5.63 o
   5   2   0       49.13       45.76      2.38 o
   6   2   0        0.99        0.11      0.70 o
   7   2   0       33.04       33.03      2.48 o
  -7   3   0      126.85      135.62      5.94 o
  -6   3   0      132.45      135.66      3.87 o
  -5   3   0      122.34      128.31      2.93 o
  -4   3   0        2.85        2.07      0.63 o
  -3   3   0      657.15      707.43      5.19 o
  -2   3   0      476.86      504.92      3.97 o
  -1   3   0      290.50      262.50      1.99 o
   0   3   0     1418.76     1384.02      5.60 o
   1   3   0      109.32       99.49      1.45 o
   2   3   0       94.96      103.90      2.40 o
   3   3   0        0.18        0.52      0.72 o
   4   3   0      169.01      169.32      5.03 o
   5   3   0       26.21       26.12      2.31 o
   6   3   0       25.41       25.69      2.49 o
   7   3   0        0.33        1.56      0.93 o
  -7   4   0       42.31       53.23      4.25 o
  -6   4   0      158.22      169.53      4.34 o
  -5   4   0      102.95      105.99      2.66 o
  -4   4   0      123.77      128.22      2.97 o
  -3   4   0        2.57        2.30      0.41 o
  -2   4   0      448.29      495.64      3.88 o
  -1   4   0       30.77       30.76      0.89 o
   0   4   0       38.62       33.24      1.06 o
   1   4   0     3768.68     3891.98     12.83 o
   2   4   0        5.70        6.56      0.56 o
   3   4   0       50.89       50.78      1.78 o
   4   4   0      183.84      179.35      5.42 o
   5   4   0        0.31        1.45      1.11 o
   6   4   0       13.29       14.82      2.07 o
   7   4   0        0.28        0.35      1.29 o
  -6   5   0       16.60       19.10      2.45 o
  -5   5   0        7.72        7.87      0.99 o
  -4   5   0        1.47        1.27      0.46 o
  -3   5   0       63.39       67.44      1.70 o
  -2   5   0       15.32       16.38      0.79 o
  -1   5   0       56.09       47.58      1.33 o
   0   5   0      523.22      574.87      5.63 o
   1   5   0      321.57      336.68      3.78 o
   2   5   0      310.80      318.81      3.02 o
   3   5   0      111.24      101.90      2.54 o
   4   5   0       19.47       20.31      2.11 o
   5   5   0      176.46      167.29      6.02 o
   6   5   0        5.75        5.25      1.41 o
   7   5   0        2.48        4.18      2.57 o
  -6   6   0        2.09        2.35      1.38 o
  -5   6   0       39.07       39.23      2.43 o
  -4   6   0        0.08        0.56      0.48 o
  -3   6   0       47.72       53.73      1.60 o
  -2   6   0       26.03       26.99      1.06 o
  -1   6   0       31.21       33.39      1.46 o
   0   6   0        2.65        3.65      0.64 o
   1   6   0       35.14       34.03      2.46 o
   2   6   0       26.59       22.71      1.25 o
   3   6   0      222.54      197.65      5.74 o
   4   6   0      492.31      485.84      9.70 o
   5   6   0        4.91        4.67      1.45 o
   6   6   0       31.59       30.87      2.99 o
  -6   7   0        0.23        0.48      1.08 o
  -5   7   0        0.89        1.34      0.81 o
  -4   7   0      123.47      117.23      4.38 o
  -3   7   0       11.21       10.97      0.75 o
  -2   7   0       51.06       50.49      1.43 o
  -1   7   0        1.70        2.95      0.59 o
   0   7   0        3.04        3.66      0.72 o
   1   7   0       26.82       24.89      1.29 o
   2   7   0       82.56       81.42      2.21 o
   3   7   0       98.91       83.75      5.48 o
   4   7   0       14.83       10.96      1.85 o
   5   7   0       16.05       14.73      4.73 o
   6   7   0        1.22        2.45      1.15 o
  -5   8   0       36.00       35.49      2.60 o
  -4   8   0        7.30        7.31      1.25 o
  -3   8   0       58.29       58.10      2.89 o
  -2   8   0       29.55       28.66      1.32 o
  -1   8   0      638.05      601.40      5.52 o
   0   8   0        0.88        1.06      0.56 o
   1   8   0        7.30        6.53      1.00 o
   2   8   0       67.31       65.58      2.14 o
   3   8   0      101.21       87.63      8.80 o
   4   8   0       54.89       51.46      3.60 o
   5   8   0       16.55       18.49      2.49 o
   6   8   0        6.87        6.18      2.59 o
  -5   9   0        4.23        6.28      1.38 o
  -4   9   0        7.20        6.48      1.23 o
  -3   9   0       72.10       72.09      3.42 o
  -2   9   0      239.27      240.81      4.66 o
  -1   9   0       12.28       12.37      1.09 o
   0   9   0        7.82        8.46      1.10 o
   1   9   0       33.46       39.89      1.85 o
   2   9   0      119.29      118.75      4.01 o
   3   9   0        1.81        2.66      1.00 o
   4   9   0        6.23        6.29      1.66 o
   5   9   0        1.89        2.73      1.30 o
  -4  10   0        2.05        2.87      1.00 o
  -3  10   0        0.15        0.43      0.76 o
  -2  10   0       39.12       35.49      2.46 o
  -1  10   0        0.02        0.69      0.62 o
   0  10   0        0.20        1.52      0.87 o
   1  10   0        4.86        6.98      1.18 o
   2  10   0       11.29       15.66      2.08 o
   3  10   0        0.67        0.18      1.02 o
   4  10   0       17.83       22.25      2.65 o
  -3  11   0        0.25        1.23      1.66 o
  -2  11   0       17.00       15.43      2.35 o
  -1  11   0        5.85        7.85      1.34 o
   0  11   0        0.55        1.31      0.98 o
   1  11   0        8.45        5.68      1.45 o
   2  11   0        0.29       -0.50      0.90 o
   3  11   0        3.45        3.46      1.52 o
  -2  12   0        4.28        3.48      1.21 o
  -1  12   0       16.43       17.36      1.97 o
   0  12   0       39.01       44.61      4.40 o
   1  12   0       11.56       11.70      2.06 o
   2  12   0        0.02        2.05      0.93 o
  -1 -12   1        0.12        1.58      1.30 o
   0 -12   1        3.10        5.81      2.76 o
   1 -12   1       39.96       49.86      4.00 o
  -3 -11   1       27.02       27.43      2.42 o
  -2 -11   1       14.05       14.37      1.71 o
  -1 -11   1       23.70       23.61      2.68 o
   0 -11   1       17.33       17.85      2.02 o
   1 -11   1        2.41        2.35      1.01 o
   2 -11   1       14.77       16.53      1.92 o
   3 -11   1        1.71        2.21      1.00 o
  -4 -10   1        0.06        1.87      2.05 o
  -3 -10   1       22.91       20.21      2.62 o
  -2 -10   1        2.74        3.75      1.23 o
  -1 -10   1       34.07       30.92      2.17 o
   0 -10   1       37.17       44.55      2.62 o
   1 -10   1        3.80        4.22      1.55 o
   2 -10   1        0.00        1.35      1.11 o
   3 -10   1        7.42        6.43      1.28 o
   4 -10   1        0.33        2.13      1.10 o
  -5  -9   1        0.00       -0.18      2.18 o
  -4  -9   1        4.16        4.39      1.32 o
  -3  -9   1        0.05       -0.33      0.72 o
  -2  -9   1      119.67       97.97      3.69 o
  -1  -9   1        5.72        4.38      0.83 o
   0  -9   1        0.14        0.32      0.56 o
   1  -9   1      115.71      118.50      3.83 o
   2  -9   1       47.38       45.89      2.17 o
   3  -9   1        5.60        5.20      1.08 o
   4  -9   1        8.39        9.53      1.48 o
  -5  -8   1        2.71        2.56      1.78 o
  -4  -8   1       15.09       13.03      1.99 o
  -3  -8   1       63.50       54.86      2.71 o
  -2  -8   1        0.93        0.46      0.53 o
  -1  -8   1       97.11       95.08      2.74 o
   0  -8   1       37.34       36.38      1.73 o
   1  -8   1      430.42      417.91      5.45 o
   2  -8   1      438.97      452.45      8.39 o
   3  -8   1        9.13       11.36      1.29 o
   4  -8   1        2.80        4.38      1.96 o
   5  -8   1       60.13       56.40      3.27 o
  -6  -7   1        2.14        2.98      1.29 o
  -5  -7   1       44.34       40.90      3.33 o
  -4  -7   1       86.35       86.63      7.44 o
  -3  -7   1       14.27       13.62      1.37 o
  -2  -7   1        0.39        1.84      0.60 o
  -1  -7   1       89.24       86.54      2.44 o
   0  -7   1        0.01        0.84      0.48 o
   1  -7   1        2.20        1.66      0.61 o
   2  -7   1       98.17      100.13      2.10 o
   3  -7   1       45.74       44.06      2.60 o
   4  -7   1       26.94       27.14      6.67 o
   5  -7   1       10.27        9.58      1.78 o
   6  -7   1       52.25       58.37      4.41 o
  -6  -6   1        0.02        0.10      1.04 o
  -5  -6   1       88.55       83.55      4.54 o
  -4  -6   1      212.63      207.89      6.51 o
  -3  -6   1        1.61        0.04      0.80 o
  -2  -6   1       83.71       83.82      2.55 o
  -1  -6   1      100.07      102.14      2.77 o
   0  -6   1      139.50      127.05      3.02 o
   1  -6   1      137.04      134.71      2.97 o
   2  -6   1       61.41       62.17      1.50 o
   3  -6   1       90.35       83.06      1.89 o
   4  -6   1       95.20       88.59      3.24 o
   5  -6   1       67.47       62.52      4.05 o
   6  -6   1        2.71        5.74      2.51 o
  -6  -5   1      159.53      158.09      6.38 o
  -5  -5   1       75.02       70.21      4.04 o
  -4  -5   1        9.04        5.10      1.19 o
  -3  -5   1        3.35        2.51      0.66 o
  -2  -5   1       19.29       18.30      1.01 o
  -1  -5   1     1917.37     1965.61     11.09 o
   0  -5   1       45.19       40.89      1.61 o
   1  -5   1      615.14      588.92      4.54 o
   2  -5   1       61.81       59.45      1.20 o
   3  -5   1       15.28       14.23      0.80 o
   4  -5   1      158.96      145.33      2.74 o
   5  -5   1       27.21       25.84      1.91 o
   6  -5   1        9.37        9.91      1.81 o
  -7  -4   1       10.56       12.16      2.07 o
  -6  -4   1       44.72       45.93      3.39 o
  -5  -4   1      332.31      328.62      8.14 o
  -4  -4   1        0.01        0.77      1.98 o
  -3  -4   1      195.86      196.32      5.23 o
  -2  -4   1      144.25      149.04      2.51 o
  -1  -4   1      412.29      405.75      4.61 o
   0  -4   1      531.43      548.15      5.19 o
   1  -4   1      280.80      283.07      2.53 o
   2  -4   1      234.73      270.85      2.43 o
   3  -4   1        8.61        9.19      0.64 o
   4  -4   1       22.59       24.20      1.14 o
   5  -4   1        7.68       10.13      0.89 o
   6  -4   1       32.42       33.97      3.48 o
   7  -4   1        1.38        0.60      1.22 o
  -7  -3   1       18.45       22.92      2.82 o
  -6  -3   1        6.45        9.12      1.45 o
  -5  -3   1       65.97       66.36      2.97 o
  -4  -3   1       13.77       15.80      1.39 o
  -3  -3   1      197.78      200.72      5.00 o
  -2  -3   1        0.48        0.61      0.41 o
  -1  -3   1      339.02      347.19      3.96 o
   0  -3   1       65.28       73.48      1.40 o
   1  -3   1        3.91        3.09      0.27 o
   2  -3   1      125.52      141.45      1.36 o
   3  -3   1      139.67      155.90      2.38 o
   4  -3   1       38.55       39.57      1.43 o
   5  -3   1       49.04       50.13      1.82 o
   6  -3   1       13.73       19.00      1.33 o
   7  -3   1      111.40      114.54      8.03 o
  -7  -2   1       11.71       12.67      2.08 o
  -6  -2   1       19.42       18.58      1.56 o
  -5  -2   1       19.65       18.50      1.64 o
  -4  -2   1       28.00       33.29      1.90 o
  -3  -2   1       55.39       55.75      2.51 o
  -2  -2   1       59.72       59.45      1.43 o
  -1  -2   1      968.89      963.84      4.55 o
   0  -2   1        0.07        0.73      0.22 o
   1  -2   1      271.66      278.94      1.54 o
   2  -2   1       26.91       27.29      0.66 o
   3  -2   1      197.10      196.69      2.65 o
   4  -2   1        0.00       -0.28      0.46 o
   5  -2   1       65.10       63.52      2.03 o
   6  -2   1      305.45      313.23      4.92 o
   7  -2   1        4.83        7.68      1.37 o
  -7  -1   1       15.21       19.41      2.07 o
  -6  -1   1       69.50       70.67      2.83 o
  -5  -1   1        0.03       -0.28      0.60 o
  -4  -1   1        7.31        7.65      0.97 o
  -3  -1   1       82.25       82.19      2.85 o
  -2  -1   1       16.42       16.29      1.79 o
  -1  -1   1       79.86       68.88      1.12 o
   0  -1   1     1215.78     1166.11      9.00 o
   1  -1   1      258.11      243.84      1.14 o
   2  -1   1      121.17      121.68      1.30 o
   3  -1   1       64.63       68.62      1.29 o
   4  -1   1       48.93       45.68      1.53 o
   5  -1   1      646.85      641.21      6.25 o
   6  -1   1       85.26       83.38      2.56 o
   7  -1   1       15.48       13.74      1.46 o
  -7   0   1       12.06       17.28      2.34 o
  -6   0   1       13.90       13.90      1.35 o
  -5   0   1        0.04        0.46      0.76 o
  -4   0   1      481.34      499.35      7.91 o
  -3   0   1      298.66      299.13      4.36 o
  -2   0   1       31.37       34.95      1.26 o
  -1   0   1       15.18       12.81      0.66 o
   1   0   1     3262.66     3182.89      6.99 o
   2   0   1        0.40        0.95      0.25 o
   3   0   1      217.41      224.51      2.86 o
   4   0   1       43.33       42.53      1.47 o
   5   0   1      163.00      166.65      2.95 o
   6   0   1       78.95       75.27      2.45 o
   7   0   1        0.00        0.01      0.83 o
  -7   1   1       11.02       10.43      3.57 o
  -6   1   1       91.53       90.81      3.51 o
  -5   1   1       79.12       81.46      3.01 o
  -4   1   1        1.29        2.84      0.51 o
  -3   1   1      116.00      107.27      1.83 o
  -2   1   1      416.63      410.48      3.43 o
  -1   1   1     2239.17     2164.49     10.12 o
   1   1   1     1520.88     1467.81      4.80 o
   2   1   1      150.08      137.04      2.46 o
   3   1   1     1806.18     1879.18      9.47 o
   4   1   1        5.36        2.46      0.45 o
   5   1   1        1.62        1.64      0.69 o
   6   1   1        0.21        0.15      0.59 o
   7   1   1        3.09        1.49      0.81 o
  -7   2   1        7.57        5.78      1.47 o
  -6   2   1       36.63       36.47      2.28 o
  -5   2   1      123.22      114.81      3.15 o
  -4   2   1      132.51      125.21      2.50 o
  -3   2   1      102.76      103.33      1.83 o
  -2   2   1       40.22       35.71      0.93 o
  -1   2   1      381.14      377.37      2.84 o
   0   2   1     1167.99     1164.95      8.40 o
   1   2   1        1.94        6.84      3.37 o
   2   2   1     2163.99     2165.37     11.91 o
   3   2   1       18.09       16.24      1.39 o
   4   2   1      190.19      210.31      5.34 o
   5   2   1       70.54       72.84      3.58 o
   6   2   1        1.99        3.12      0.86 o
   7   2   1        5.05        3.04      1.08 o
  -7   3   1       41.25       40.78      3.26 o
  -6   3   1      119.16      133.15      4.53 o
  -5   3   1       35.94       36.83      2.19 o
  -4   3   1        1.40        1.28      0.39 o
  -3   3   1       57.41       48.59      1.54 o
  -2   3   1      894.56      912.86     10.36 o
  -1   3   1     1757.79     1726.18      4.65 o
   0   3   1       36.98       42.83      1.23 o
   1   3   1       40.15       47.64      1.39 o
   2   3   1      115.81      113.51      1.85 o
   3   3   1      558.61      598.80      8.20 o
   4   3   1        1.25        0.82      0.77 o
   5   3   1        1.71        1.68      0.90 o
   6   3   1       28.94       26.41      2.55 o
   7   3   1        4.73        3.69      0.97 o
  -7   4   1       13.62       14.04      3.38 o
  -6   4   1        1.08        0.75      0.72 o
  -5   4   1        2.87        3.14      0.80 o
  -4   4   1       61.27       55.97      1.67 o
  -3   4   1       34.62       40.92      1.27 o
  -2   4   1       33.65       35.46      0.89 o
  -1   4   1      779.27      801.74      4.28 o
   0   4   1      444.98      462.05      4.32 o
   1   4   1      862.67      892.10      5.31 o
   2   4   1        4.49        3.64      0.74 o
   3   4   1      163.49      163.11      2.78 o
   4   4   1      129.32      131.06      4.57 o
   5   4   1       40.68       38.55      2.79 o
   6   4   1      162.98      154.62      9.69 o
   7   4   1        6.91       10.29      1.90 o
  -6   5   1        5.97        6.45      1.02 o
  -5   5   1       30.38       32.09      1.86 o
  -4   5   1       27.14       31.42      1.22 o
  -3   5   1      362.21      377.07      4.05 o
  -2   5   1      693.95      681.44      4.41 o
  -1   5   1      135.09      133.89      1.85 o
   0   5   1       63.37       61.71      2.50 o
   1   5   1      184.85      224.49      3.17 o
   2   5   1        1.55        1.42      0.33 o
   3   5   1      130.05      117.33      4.23 o
   4   5   1      117.06      119.36      4.56 o
   5   5   1        4.69        4.95      2.12 o
   6   5   1        1.83        1.39      0.95 o
   7   5   1        0.04        1.00      1.14 o
  -6   6   1       16.35       15.41      2.22 o
  -5   6   1       66.13       59.58      2.46 o
  -4   6   1       10.61        7.52      0.81 o
  -3   6   1       38.76       37.57      1.37 o
  -2   6   1      374.91      371.23      3.59 o
  -1   6   1      292.16      295.02      3.21 o
   0   6   1      211.13      243.79      3.96 o
   1   6   1       99.73      115.22      2.59 o
   2   6   1        3.71        1.75      0.35 o
   3   6   1      285.86      262.62      6.45 o
   4   6   1      245.27      226.73      6.57 o
   5   6   1       86.30       89.01      4.57 o
   6   6   1        3.63        5.32      1.60 o
  -6   7   1       25.77       28.69      4.20 o
  -5   7   1       23.01       19.61      2.45 o
  -4   7   1        2.14        1.71      0.53 o
  -3   7   1       29.52       28.22      1.27 o
  -2   7   1       20.64       19.16      0.91 o
  -1   7   1        3.46        4.46      0.55 o
   0   7   1        1.08        0.91      0.58 o
   1   7   1        1.34        2.31      1.23 o
   2   7   1        4.89        5.01      0.61 o
   3   7   1       38.93       34.83      2.58 o
   4   7   1      607.72      589.94     11.03 o
   5   7   1      140.14      138.68      6.28 o
   6   7   1       44.39       47.24      3.79 o
  -5   8   1        8.57       11.08      2.07 o
  -4   8   1        3.56        3.40      1.04 o
  -3   8   1       20.25       21.45      1.44 o
  -2   8   1       90.67       92.61      2.25 o
  -1   8   1      238.38      231.65      3.53 o
   0   8   1       41.84       34.78      1.62 o
   1   8   1       35.26       33.25      1.53 o
   2   8   1        0.01        0.55      0.49 o
   3   8   1        2.98        3.23      1.31 o
   4   8   1        1.65        3.01      1.33 o
   5   8   1        8.79       10.79      1.96 o
   6   8   1        1.32        2.05      1.11 o
  -5   9   1        0.14        0.51      1.06 o
  -4   9   1       34.76       31.41      2.40 o
  -3   9   1       65.08       65.22      3.20 o
  -2   9   1      490.93      504.94      6.69 o
  -1   9   1      225.05      218.57      3.68 o
   0   9   1       78.69       81.04      2.57 o
   1   9   1       28.81       24.14      1.44 o
   2   9   1       24.18       25.40      1.86 o
   3   9   1       26.09       27.72      2.61 o
   4   9   1       76.00       68.76      4.23 o
   5   9   1       37.08       38.46      3.45 o
  -4  10   1        3.76        4.34      1.28 o
  -3  10   1        0.65        0.90      0.94 o
  -2  10   1      152.64      150.76      4.80 o
  -1  10   1        1.26        2.29      0.54 o
   0  10   1        0.66        1.22      0.69 o
   1  10   1       43.87       34.50      2.25 o
   2  10   1        3.14        4.17      1.06 o
   3  10   1        5.07        5.78      1.48 o
   4  10   1        6.16        7.68      2.39 o
   5  10   1        7.02        9.80      2.03 o
  -3  11   1        0.56        1.27      1.09 o
  -2  11   1       26.77       25.57      2.18 o
  -1  11   1       67.29       62.83      3.21 o
   0  11   1       41.67       41.22      2.14 o
   1  11   1       38.48       42.02      2.61 o
   2  11   1       17.50        7.15      2.25 o
   3  11   1        3.72        2.75      1.23 o
   4  11   1       33.58       36.91      3.43 o
  -2  12   1        0.30       -0.08      0.96 o
  -1  12   1        1.22        3.18      1.07 o
   0  12   1       26.54       33.12      3.15 o
   1  12   1        9.22       10.40      1.50 o
   2  12   1        2.14        5.92      1.62 o
   3  12   1        0.00        1.22      1.11 o
   0  13   1       53.51       59.67      4.47 o
   1  13   1        4.34        4.71      1.57 o
  -2 -11   2        0.82        2.14      1.42 o
  -1 -11   2       11.05       15.95      2.32 o
   0 -11   2        3.58        7.60      1.81 o
   1 -11   2        0.04        1.99      0.86 o
   2 -11   2        0.81        2.61      1.12 o
  -3 -10   2        2.69        2.24      0.91 o
  -2 -10   2        7.53       14.95      1.66 o
  -1 -10   2       15.04       16.57      2.68 o
   0 -10   2        0.62        2.48      1.10 o
   1 -10   2        0.38        1.69      0.79 o
   2 -10   2        5.77        6.94      1.31 o
   3 -10   2        0.16        0.54      0.85 o
  -4  -9   2        5.64        6.32      1.56 o
  -3  -9   2       14.09       12.01      2.07 o
  -2  -9   2        8.25        6.58      1.16 o
  -1  -9   2        6.64        6.66      0.96 o
   0  -9   2        0.07       -0.40      0.87 o
   1  -9   2        2.70        3.63      0.86 o
   2  -9   2       13.75       12.43      1.39 o
   3  -9   2        1.74        0.21      1.24 o
   4  -9   2        0.37        0.55      0.98 o
  -5  -8   2        8.03        7.35      2.30 o
  -4  -8   2       13.37       10.06      1.90 o
  -3  -8   2        0.00        1.31      0.77 o
  -2  -8   2       11.87       10.76      1.08 o
  -1  -8   2      105.79      101.32      2.94 o
   0  -8   2       12.45       11.06      1.16 o
   1  -8   2      593.27      582.47      9.88 o
   2  -8   2       57.99       63.89      2.86 o
   3  -8   2        5.55        5.34      1.02 o
   4  -8   2        0.68        1.40      1.16 o
   5  -8   2       17.10       22.06      3.91 o
  -5  -7   2       13.85       13.02      1.97 o
  -4  -7   2      170.51      152.06      5.96 o
  -3  -7   2       28.04       25.10      1.78 o
  -2  -7   2       85.38       78.91      2.46 o
  -1  -7   2       51.72       52.85      2.00 o
   0  -7   2      198.82      181.31      7.42 o
   1  -7   2       16.69       15.57      1.25 o
   2  -7   2      396.37      391.79      6.47 o
   3  -7   2       21.66       22.27      1.68 o
   4  -7   2       33.89       35.28      2.22 o
   5  -7   2       21.97       24.10      2.66 o
  -6  -6   2        9.61       10.92      2.02 o
  -5  -6   2        5.05        6.95      1.72 o
  -4  -6   2       70.33       65.22      4.73 o
  -3  -6   2       78.74       73.95      3.75 o
  -2  -6   2       25.45       22.64      1.28 o
  -1  -6   2        2.42        2.15      0.67 o
   0  -6   2      102.92      105.42      2.86 o
   1  -6   2      212.77      203.15      3.09 o
   2  -6   2       39.87       37.04      1.11 o
   3  -6   2       78.32       79.21      2.95 o
   4  -6   2      126.23      122.94      3.92 o
   5  -6   2       34.06       31.45      2.91 o
   6  -6   2        0.22        0.50      1.19 o
  -6  -5   2       10.91       15.56      2.69 o
  -5  -5   2      385.26      393.13      9.37 o
  -4  -5   2       58.99       54.16      3.31 o
  -3  -5   2       46.80       47.86      2.10 o
  -2  -5   2      310.33      297.28      4.83 o
  -1  -5   2        1.51        4.60      0.78 o
   0  -5   2      247.93      259.55      4.10 o
   1  -5   2       70.12       63.57      1.95 o
   2  -5   2       71.15       68.82      1.92 o
   3  -5   2       22.12       21.63      0.87 o
   4  -5   2       55.28       51.01      2.47 o
   5  -5   2       27.95       22.44      1.84 o
   6  -5   2        0.17        0.84      1.33 o
  -6  -4   2        0.57        0.64      0.97 o
  -5  -4   2      149.68      144.52      5.47 o
  -4  -4   2      235.29      243.35      5.42 o
  -3  -4   2        4.05        5.93      0.72 o
  -2  -4   2      498.61      489.12      5.95 o
  -1  -4   2      334.10      333.01      5.84 o
   0  -4   2      131.43      125.43      2.12 o
   1  -4   2       15.26       18.45      1.02 o
   2  -4   2       23.00       27.91      0.76 o
   3  -4   2       60.24       59.72      1.33 o
   4  -4   2        1.42        1.75      0.60 o
   5  -4   2        4.18        5.01      0.96 o
   6  -4   2       20.58       21.35      1.91 o
  -6  -3   2       90.86       98.16      3.92 o
  -5  -3   2        1.78        1.45      0.74 o
  -4  -3   2       10.80       11.65      1.26 o
  -3  -3   2       28.26       28.24      1.04 o
  -2  -3   2      528.33      563.91      5.02 o
  -1  -3   2        1.72        3.31      0.51 o
   0  -3   2      895.52      864.68      5.18 o
   1  -3   2       32.44       36.04      1.12 o
   2  -3   2      382.36      399.46      5.26 o
   3  -3   2       86.03       93.83      1.93 o
   4  -3   2        0.71        0.68      0.36 o
   5  -3   2        4.24        4.25      0.84 o
   6  -3   2       10.77        9.95      1.41 o
   7  -3   2       19.55       13.06      2.96 o
  -7  -2   2        2.96        2.61      1.87 o
  -6  -2   2       19.52       21.15      1.70 o
  -5  -2   2        0.01       -0.14      0.68 o
  -4  -2   2       28.19       24.94      1.64 o
  -3  -2   2       78.67       74.07      2.97 o
  -2  -2   2       48.43       54.51      2.10 o
  -1  -2   2      406.71      377.45      3.84 o
   0  -2   2     1266.82     1224.06      4.01 o
   1  -2   2      229.47      231.13      3.09 o
   2  -2   2      436.80      460.24      2.90 o
   3  -2   2      631.99      645.47      6.12 o
   4  -2   2      354.46      354.77      4.09 o
   5  -2   2        1.39        0.82      0.47 o
   6  -2   2       33.48       29.87      1.71 o
   7  -2   2        0.07       -0.14      0.87 o
  -7  -1   2       10.68        8.72      1.95 o
  -6  -1   2       49.66       55.78      3.09 o
  -5  -1   2       53.37       49.88      2.18 o
  -4  -1   2      118.33      113.39      2.89 o
  -3  -1   2       28.93       30.50      1.52 o
  -2  -1   2       25.91       22.14      1.33 o
  -1  -1   2      115.76      103.38      1.39 o
   0  -1   2       66.60       55.03      0.70 o
   1  -1   2        0.12        1.81      0.33 o
   2  -1   2      654.88      650.94      4.98 o
   3  -1   2       80.83       81.16      1.52 o
   4  -1   2       11.82       12.31      0.68 o
   5  -1   2      706.92      714.92      6.46 o
   6  -1   2        3.42        3.89      0.80 o
   7  -1   2       25.75       27.69      1.87 o
  -7   0   2        7.38        4.97      1.66 o
  -6   0   2       14.71       14.87      2.44 o
  -5   0   2      125.53      119.17      3.25 o
  -4   0   2       21.11       25.27      1.37 o
  -3   0   2      293.86      303.03      4.44 o
  -2   0   2        7.69        7.27      0.54 o
  -1   0   2     1573.61     1467.91      7.28 o
   0   0   2     1213.07     1211.42      4.36 o
   1   0   2      505.71      482.26      2.49 o
   2   0   2     1089.28     1133.43      4.45 o
   3   0   2      507.14      514.81      4.06 o
   4   0   2      199.22      197.60      3.99 o
   5   0   2       88.22       84.78      1.98 o
   6   0   2        1.36        0.73      0.79 o
   7   0   2        7.17        7.64      1.10 o
  -7   1   2       12.38       13.31      2.15 o
  -6   1   2        2.26        1.30      1.09 o
  -5   1   2       74.91       73.11      2.87 o
  -4   1   2      113.02      121.81      3.26 o
  -3   1   2      242.18      236.10      3.86 o
  -2   1   2      272.05      281.15      2.85 o
  -1   1   2    11723.46    11105.32     23.57 o
   0   1   2      413.66      399.26      2.06 o
   1   1   2       14.15       13.39      0.84 o
   2   1   2       10.35        7.99      0.54 o
   3   1   2      275.53      285.98      3.56 o
   4   1   2       12.43       14.59      0.99 o
   5   1   2      185.32      189.67      3.13 o
   6   1   2       43.01       45.53      2.47 o
   7   1   2       11.75       11.23      1.46 o
  -7   2   2        0.82        1.21      1.17 o
  -6   2   2        0.91        2.43      1.12 o
  -5   2   2       39.36       38.08      1.88 o
  -4   2   2        4.30        2.87      0.58 o
  -3   2   2      244.61      258.74      3.41 o
  -2   2   2      804.42      804.13      8.11 o
  -1   2   2     2003.33     2056.76      6.43 o
   0   2   2      185.51      196.16      2.15 o
   1   2   2      732.04      707.39      3.47 o
   2   2   2       10.55        9.77      0.71 o
   3   2   2      645.11      732.32      6.62 o
   4   2   2        3.73        2.77      0.53 o
   5   2   2       44.58       42.83      1.85 o
   6   2   2       14.83       16.23      1.49 o
   7   2   2       21.41       19.93      1.96 o
  -7   3   2        0.21        0.10      1.17 o
  -6   3   2        9.18       13.45      2.08 o
  -5   3   2        3.18        2.63      0.68 o
  -4   3   2        4.08        4.22      0.73 o
  -3   3   2        4.76        4.80      0.67 o
  -2   3   2      547.76      535.80      4.23 o
  -1   3   2        0.70        1.21      0.31 o
   0   3   2     2224.31     2293.72      6.64 o
   1   3   2      880.03      858.71      5.76 o
   2   3   2      167.37      190.64      3.26 o
   3   3   2       11.34       14.02      0.81 o
   4   3   2      401.74      425.67      5.50 o
   5   3   2       62.71       62.69      2.47 o
   6   3   2      301.45      304.97      8.13 o
   7   3   2        0.72        1.02      1.46 o
  -6   4   2        3.83        3.65      1.11 o
  -5   4   2        0.10        0.71      0.68 o
  -4   4   2        7.48        9.27      0.86 o
  -3   4   2      508.37      506.07      4.62 o
  -2   4   2      508.23      497.80      3.89 o
  -1   4   2        8.77       10.82      0.63 o
   0   4   2     2627.28     2574.17     18.14 o
   1   4   2       26.52       23.91      1.84 o
   2   4   2      248.54      245.97      4.92 o
   3   4   2       24.15       23.81      2.44 o
   4   4   2       37.86       36.11      2.14 o
   5   4   2        0.01        0.52      0.50 o
   6   4   2        5.80        5.19      1.37 o
   7   4   2       56.53       46.64      3.64 o
  -6   5   2       24.76       25.02      1.86 o
  -5   5   2        0.03        0.39      0.81 o
  -4   5   2        3.93        3.50      0.67 o
  -3   5   2       24.40       27.26      0.94 o
  -2   5   2      217.26      234.65      2.66 o
  -1   5   2      228.67      221.51      2.34 o
   0   5   2     4097.90     4259.32     18.80 o
   1   5   2       78.58       80.99      1.79 o
   2   5   2       29.41       34.48      2.04 o
   3   5   2       45.25       44.53      2.54 o
   4   5   2        1.16        0.77      0.35 o
   5   5   2       26.85       25.04      2.35 o
   6   5   2       41.29       42.38      4.41 o
   7   5   2        3.90        6.44      1.71 o
  -6   6   2        0.15        0.27      1.52 o
  -5   6   2        6.06        3.97      0.86 o
  -4   6   2       22.70       17.04      1.27 o
  -3   6   2        6.65        7.65      1.23 o
  -2   6   2        0.06        0.10      0.25 o
  -1   6   2      454.09      460.15      3.86 o
   0   6   2        0.00        0.37      0.49 o
   1   6   2      935.33      994.32      7.09 o
   2   6   2       86.33       86.11      3.39 o
   3   6   2      201.65      194.37      5.50 o
   4   6   2       64.31       65.67      3.58 o
   5   6   2       21.18       24.08      2.46 o
   6   6   2        3.30        3.63      1.56 o
   7   6   2        1.79        1.12      1.11 o
  -6   7   2        0.34        0.46      1.04 o
  -5   7   2        8.40        9.67      1.14 o
  -4   7   2       14.23       13.63      1.11 o
  -3   7   2        0.78        0.73      0.49 o
  -2   7   2       60.97       55.55      1.53 o
  -1   7   2      499.81      483.91      4.66 o
   0   7   2      341.39      352.53      5.09 o
   1   7   2      554.59      572.19      6.01 o
   2   7   2      215.18      210.26      5.61 o
   3   7   2        0.00        0.75      1.59 o
   4   7   2      275.10      268.55      7.39 o
   5   7   2      135.09      128.10      6.12 o
   6   7   2        3.82        3.65      1.70 o
  -5   8   2        0.18       -0.38      1.11 o
  -4   8   2        2.89        4.29      0.86 o
  -3   8   2       15.13       16.09      1.13 o
  -2   8   2       50.84       49.53      2.06 o
  -1   8   2        3.02        6.41      1.07 o
   0   8   2       95.65       96.35      3.35 o
   1   8   2      121.27      117.28      3.49 o
   2   8   2        6.95        7.86      0.82 o
   3   8   2        0.82        2.07      1.01 o
   4   8   2       17.77       16.79      2.13 o
   5   8   2       49.21       49.75      4.29 o
   6   8   2        0.74        1.56      1.18 o
  -5   9   2       33.81       34.53      3.43 o
  -4   9   2        8.62        9.46      1.61 o
  -3   9   2        5.71        6.17      1.03 o
  -2   9   2      110.29      104.45      2.68 o
  -1   9   2      101.34      104.65      2.28 o
   0   9   2       15.61       17.85      1.25 o
   1   9   2        9.22       12.66      1.05 o
   2   9   2        0.28        0.83      0.96 o
   3   9   2        0.00       -0.08      1.01 o
   4   9   2       14.44       18.37      2.28 o
   5   9   2       23.45       28.87      2.97 o
   6   9   2        1.81        2.87      1.18 o
  -4  10   2        1.87        2.74      0.99 o
  -3  10   2       73.87       75.05      3.57 o
  -2  10   2        0.58        2.36      0.67 o
  -1  10   2       20.51       16.81      1.10 o
   0  10   2       21.41       20.30      1.41 o
   1  10   2       55.45       63.89      2.99 o
   2  10   2        6.11        0.65      1.45 o
   3  10   2        0.10        1.46      0.99 o
   4  10   2       89.22       83.88      5.67 o
   5  10   2       19.66       16.70      6.58 o
  -3  11   2        0.06        0.80      0.95 o
  -2  11   2       13.93       12.66      1.63 o
  -1  11   2        4.15        6.25      0.92 o
   0  11   2        2.36        1.44      0.69 o
   1  11   2       50.18       41.46      2.58 o
   2  11   2        2.84        2.73      1.31 o
   3  11   2        8.27        7.28      1.67 o
   4  11   2       11.41       14.55      3.20 o
  -2  12   2        1.60        3.36      1.19 o
  -1  12   2        0.63        0.81      0.86 o
   0  12   2        0.89        1.78      0.98 o
   1  12   2        6.61        6.59      1.30 o
   2  12   2       29.35       26.98      2.80 o
   3  12   2       27.39       29.13      3.03 o
  -1  13   2       54.87       69.05      6.38 o
   0  13   2       14.05       18.98      2.70 o
   1  13   2        0.00       -0.14      1.43 o
   2  13   2       19.45       22.61      6.13 o
  -1 -11   3       10.46        9.27      2.46 o
   0 -11   3       50.78       63.21      4.35 o
   1 -11   3       21.18       22.37      1.87 o
  -3 -10   3        0.27       -0.96      1.40 o
  -2 -10   3        6.87        5.45      1.49 o
  -1 -10   3       61.84       72.40      4.72 o
   0 -10   3        2.04        4.03      1.20 o
   1 -10   3        8.28        8.29      1.31 o
   2 -10   3        0.01        0.04      0.98 o
   3 -10   3        0.52        1.42      1.23 o
  -4  -9   3        1.87        0.91      1.32 o
  -3  -9   3       11.03        8.64      2.68 o
  -2  -9   3        8.07        8.88      1.27 o
  -1  -9   3        0.91        0.92      0.89 o
   0  -9   3       15.94       15.26      1.69 o
   1  -9   3        0.52        2.25      0.99 o
   2  -9   3       26.90       23.26      2.78 o
   3  -9   3        2.62        2.61      1.24 o
   4  -9   3        7.08        3.13      3.08 o
  -4  -8   3        3.08        4.01      1.60 o
  -3  -8   3        8.57        5.09      1.41 o
  -2  -8   3        3.32        2.95      0.73 o
  -1  -8   3        0.06        1.17      0.61 o
   0  -8   3      118.97      113.75      4.70 o
   1  -8   3      118.69      117.80      3.86 o
   2  -8   3       51.33       52.97      3.21 o
   3  -8   3       24.37       25.55      2.17 o
   4  -8   3       60.00       60.40      4.06 o
   5  -8   3        0.03        0.00      1.25 o
  -5  -7   3        7.96        6.97      1.52 o
  -4  -7   3        1.21        0.37      1.00 o
  -3  -7   3        0.08       -0.32      0.61 o
  -2  -7   3        8.73        8.86      0.99 o
  -1  -7   3        9.20        9.80      1.49 o
   0  -7   3        1.34        1.74      0.70 o
   1  -7   3      762.64      753.90     11.25 o
   2  -7   3       68.07       64.34      3.68 o
   3  -7   3        1.83        3.39      0.85 o
   4  -7   3       15.93       14.61      1.86 o
   5  -7   3        0.39        0.52      1.05 o
  -5  -6   3       34.52       32.56      3.97 o
  -4  -6   3        0.00       -0.40      1.02 o
  -3  -6   3        8.47        7.75      1.02 o
  -2  -6   3       97.11       90.11      2.61 o
  -1  -6   3      144.87      145.77      3.67 o
   0  -6   3      134.38      122.22      3.19 o
   1  -6   3      230.81      216.10      3.81 o
   2  -6   3       98.40       96.63      3.19 o
   3  -6   3       21.77       19.73      1.57 o
   4  -6   3       39.25       36.10      2.28 o
   5  -6   3        0.05        1.60      0.82 o
   6  -6   3        0.55        2.01      3.10 o
  -6  -5   3        2.63        1.11      1.01 o
  -5  -5   3       41.69       41.89      2.69 o
  -4  -5   3        0.16       -0.36      0.92 o
  -3  -5   3       21.68       19.16      1.93 o
  -2  -5   3       24.89       22.07      1.47 o
  -1  -5   3       17.44       16.90      1.25 o
   0  -5   3        2.80        2.52      0.58 o
   1  -5   3       29.12       27.63      1.02 o
   2  -5   3       79.92       70.22      2.06 o
   3  -5   3       22.32       19.90      1.93 o
   4  -5   3      258.94      243.63      5.45 o
   5  -5   3       28.21       25.53      2.38 o
   6  -5   3        4.09        6.52      1.78 o
  -6  -4   3      196.86      200.46      7.74 o
  -5  -4   3       30.44       31.99      2.64 o
  -4  -4   3       88.14       85.46      3.30 o
  -3  -4   3        6.78        8.81      0.83 o
  -2  -4   3       93.16       96.36      2.42 o
  -1  -4   3      336.58      321.64      4.76 o
   0  -4   3      187.68      182.33      3.31 o
   1  -4   3       72.59       69.41      1.66 o
   2  -4   3      276.67      282.97      4.74 o
   3  -4   3       57.07       59.07      3.28 o
   4  -4   3        1.48        1.94      1.26 o
   5  -4   3       34.67       36.06      2.30 o
   6  -4   3        1.78        1.70      0.81 o
  -6  -3   3       12.35       13.03      1.78 o
  -5  -3   3       75.96       75.35      2.90 o
  -4  -3   3      227.55      219.75      4.42 o
  -3  -3   3        0.34        0.77      0.38 o
  -2  -3   3      540.95      537.42      5.43 o
  -1  -3   3      466.12      489.73      6.58 o
   0  -3   3       77.94       80.44      1.43 o
   1  -3   3      380.69      380.64      3.70 o
   2  -3   3      402.22      424.94      7.43 o
   3  -3   3       22.54       19.21      0.62 o
   4  -3   3       12.22        9.70      0.84 o
   5  -3   3       50.37       49.22      2.56 o
   6  -3   3       21.71       19.82      1.87 o
   7  -3   3        3.54        4.34      2.06 o
  -6  -2   3        0.72        2.06      0.97 o
  -5  -2   3       21.85       21.47      2.02 o
  -4  -2   3        9.61        9.18      1.04 o
  -3  -2   3      141.70      148.29      2.27 o
  -2  -2   3      190.24      188.93      3.11 o
  -1  -2   3        3.26        7.24      0.55 o
   0  -2   3      320.35      326.86      2.98 o
   1  -2   3      470.62      472.53      7.75 o
   2  -2   3       18.70       15.81      1.04 o
   3  -2   3       20.77       27.24      0.75 o
   4  -2   3       12.23       11.12      0.80 o
   5  -2   3      152.89      161.91      3.60 o
   6  -2   3       27.79       23.12      4.43 o
   7  -2   3        1.62        2.99      1.17 o
  -6  -1   3        0.05       -0.08      0.86 o
  -5  -1   3       17.35       16.65      1.34 o
  -4  -1   3       34.56       33.10      1.65 o
  -3  -1   3      150.82      146.90      3.34 o
  -2  -1   3       29.13       32.33      1.39 o
  -1  -1   3       10.18       11.22      0.50 o
   0  -1   3     1025.39     1011.48      4.37 o
   1  -1   3      663.38      661.07      4.73 o
   2  -1   3        2.86        4.24      0.35 o
   3  -1   3       17.87       21.22      0.90 o
   4  -1   3       28.65       29.73      1.09 o
   5  -1   3      542.44      549.79      7.15 o
   6  -1   3      379.67      385.24      6.97 o
   7  -1   3        4.99        2.14      1.78 o
  -7   0   3        5.28        8.43      1.99 o
  -6   0   3       28.03       26.04      2.90 o
  -5   0   3       55.40       53.96      2.53 o
  -4   0   3       26.74       29.11      1.51 o
  -3   0   3       64.00       64.64      2.11 o
  -2   0   3      133.62      144.36      1.66 o
  -1   0   3      438.15      470.09      3.41 o
   0   0   3     3126.14     3033.41     13.25 o
   1   0   3      111.90      115.66      1.08 o
   2   0   3        2.60        3.84      0.37 o
   3   0   3       27.60       31.24      1.38 o
   4   0   3      519.04      511.29      5.34 o
   5   0   3        2.21        1.98      0.53 o
   6   0   3       22.73       20.15      1.31 o
   7   0   3       17.42       16.90      1.32 o
  -7   1   3        0.59       -1.15      1.16 o
  -6   1   3       19.43       18.58      2.30 o
  -5   1   3      200.91      195.51      4.62 o
  -4   1   3        2.62        1.80      0.59 o
  -3   1   3      687.87      677.01      6.39 o
  -2   1   3      227.18      236.06      2.97 o
  -1   1   3     1515.32     1461.60     11.75 o
   0   1   3     6226.76     6020.42     16.61 o
   1   1   3       22.02       18.04      0.70 o
   2   1   3      349.09      343.58      3.16 o
   3   1   3       23.50       28.58      1.34 o
   4   1   3       67.63       76.58      2.48 o
   5   1   3       25.59       25.28      1.22 o
   6   1   3      100.08      107.81      3.25 o
   7   1   3       76.17       78.54      3.56 o
  -7   2   3        8.55       13.13      2.37 o
  -6   2   3        0.24       -0.82      0.93 o
  -5   2   3        6.19        6.25      1.31 o
  -4   2   3       19.79       18.71      1.20 o
  -3   2   3      266.29      254.84      4.41 o
  -2   2   3        0.13        0.39      0.23 o
  -1   2   3     7076.16     7050.98    101.36 o
   0   2   3     6529.04     6375.86    123.79 o
   1   2   3        3.19        1.76      0.33 o
   2   2   3       48.55       49.61      1.10 o
   3   2   3      462.35      510.96      4.78 o
   4   2   3       49.99       63.01      2.17 o
   5   2   3       71.18       69.33      2.96 o
   6   2   3      134.12      137.55      3.65 o
   7   2   3        7.94        9.75      1.75 o
  -6   3   3       18.30       18.14      2.23 o
  -5   3   3        0.71        0.36      0.73 o
  -4   3   3       10.00        8.82      0.87 o
  -3   3   3       68.20       72.22      3.17 o
  -2   3   3       39.71       39.00      1.02 o
  -1   3   3      229.10      246.76      2.69 o
   0   3   3     1537.64     1565.39      4.62 o
   1   3   3       24.28       20.48      0.68 o
   2   3   3      139.16      133.11      1.60 o
   3   3   3       55.53       74.92      1.78 o
   4   3   3       25.44       29.06      1.33 o
   5   3   3       66.57       64.63      2.25 o
   6   3   3       84.85       77.56      6.81 o
   7   3   3       17.00       19.29      2.48 o
  -6   4   3      106.44      112.02      4.43 o
  -5   4   3       26.25       26.72      2.04 o
  -4   4   3        3.10        3.20      0.82 o
  -3   4   3      228.37      234.09      3.63 o
  -2   4   3      520.92      541.60      5.34 o
  -1   4   3       76.91       73.61      1.50 o
   0   4   3       47.27       47.80      1.09 o
   1   4   3      805.26      812.45      5.59 o
   2   4   3        1.91        3.74      0.65 o
   3   4   3      299.69      293.06      8.83 o
   4   4   3        1.41        3.45      0.59 o
   5   4   3      418.38      389.00      5.85 o
   6   4   3       38.76       40.60      3.09 o
   7   4   3       15.17       12.70      2.95 o
  -6   5   3       34.72       29.94      2.36 o
  -5   5   3       45.74       55.65      2.89 o
  -4   5   3       67.34       80.41      4.49 o
  -3   5   3        4.16        5.12      0.90 o
  -2   5   3       45.26       48.84      1.92 o
  -1   5   3      260.00      251.28      3.11 o
   0   5   3      168.64      175.80      2.90 o
   1   5   3     1185.72     1237.58     10.74 o
   2   5   3       98.66       86.18      3.13 o
   3   5   3      356.75      350.86      6.88 o
   4   5   3        0.15       -0.02      0.32 o
   5   5   3      212.71      206.82      6.45 o
   6   5   3      163.48      168.12      6.34 o
   7   5   3       10.95        9.96      1.86 o
  -6   6   3       77.40       78.65      4.43 o
  -5   6   3       29.89       31.36      2.24 o
  -4   6   3       23.25       21.08      1.39 o
  -3   6   3      184.91      192.01      3.71 o
  -2   6   3       15.69       14.62      1.21 o
  -1   6   3      134.86      133.79      1.88 o
   0   6   3      132.15      156.20      2.85 o
   1   6   3        5.48        6.43      0.73 o
   2   6   3      149.01      145.27      4.33 o
   3   6   3        2.68        1.61      1.49 o
   4   6   3      100.37       97.65      4.25 o
   5   6   3       20.09       25.43      2.48 o
   6   6   3        0.53        0.08      0.89 o
   7   6   3        0.39        0.28      1.13 o
  -6   7   3        5.58        3.87      1.47 o
  -5   7   3        2.11       -0.32      0.98 o
  -4   7   3       30.88       29.08      1.67 o
  -3   7   3        0.03        0.94      0.60 o
  -2   7   3       16.10       12.93      1.51 o
  -1   7   3       30.85       32.84      1.10 o
   0   7   3      264.26      288.36      6.76 o
   1   7   3       85.95       79.73      2.22 o
   2   7   3      325.95      314.05      6.76 o
   3   7   3       77.07       80.99      4.99 o
   4   7   3       52.15       49.95      3.31 o
   5   7   3      125.14      127.66      5.46 o
   6   7   3        4.83        5.78      1.46 o
  -5   8   3        1.84        1.80      0.96 o
  -4   8   3       11.88       11.58      1.12 o
  -3   8   3       37.60       36.87      1.70 o
  -2   8   3      544.15      528.55      5.78 o
  -1   8   3      683.20      663.90      4.66 o
   0   8   3        1.38        1.28      0.59 o
   1   8   3        6.07        5.32      1.05 o
   2   8   3       24.99       17.08      1.38 o
   3   8   3     1357.57     1282.35     15.50 o
   4   8   3       89.72       95.56      4.63 o
   5   8   3        6.24       10.14      1.93 o
   6   8   3        0.19        1.22      1.09 o
  -5   9   3        9.02       12.19      2.18 o
  -4   9   3       20.84       20.71      1.63 o
  -3   9   3       52.56       51.00      2.02 o
  -2   9   3      224.38      215.83      3.92 o
  -1   9   3      661.00      644.54      5.90 o
   0   9   3        9.51       10.11      1.04 o
   1   9   3        9.68        8.84      1.81 o
   2   9   3        1.84        3.97      4.92 o
   3   9   3       15.66       21.09      2.24 o
   4   9   3       10.61        9.65      2.99 o
   5   9   3        2.47        1.80      1.76 o
   6   9   3        5.25        9.12      1.98 o
  -4  10   3      100.29      105.30      4.37 o
  -3  10   3       34.64       36.20      2.06 o
  -2  10   3      307.57      307.41      4.89 o
  -1  10   3       26.11       24.04      1.34 o
   0  10   3        0.17        1.02      0.64 o
   1  10   3        0.16        1.13      0.97 o
   2  10   3       17.45       12.51      1.82 o
   3  10   3        8.56        8.72      1.67 o
   4  10   3        0.12        1.27      1.15 o
   5  10   3       11.91       14.47      2.32 o
  -4  11   3       11.43       17.40      2.08 o
  -3  11   3      238.96      228.54      6.41 o
  -2  11   3        4.84        5.68      1.21 o
  -1  11   3       32.23       35.41      1.63 o
   0  11   3        8.53        9.51      1.13 o
   1  11   3        7.37        5.02      4.48 o
   2  11   3        1.94        2.49      1.66 o
   3  11   3       28.09       19.10      2.58 o
   4  11   3        8.48       11.26      2.12 o
   5  11   3        3.05        3.33      1.58 o
  -3  12   3       10.26        9.28      2.42 o
  -2  12   3       22.68       24.39      2.24 o
  -1  12   3        0.25        0.58      0.74 o
   0  12   3       35.60       40.77      2.64 o
   1  12   3        0.29        1.43      1.38 o
   2  12   3        1.33        4.39      2.08 o
   3  12   3        8.44        9.03      1.92 o
   4  12   3       67.57       89.42      5.36 o
  -1  13   3       77.40       82.84      5.08 o
   0  13   3       61.54       69.96      4.36 o
   1  13   3        3.65        2.14      1.38 o
   2  13   3       13.24       13.84      2.19 o
  -1 -10   4        6.21        9.03      2.88 o
   0 -10   4        3.56        3.21      1.60 o
   1 -10   4        0.00        1.25      2.20 o
   2 -10   4       22.00       20.75      2.56 o
  -3  -9   4        3.25        5.71      2.37 o
  -2  -9   4       41.47       46.62      3.50 o
  -1  -9   4       42.47       42.29      2.71 o
   0  -9   4        2.26        2.98      1.24 o
   1  -9   4        9.09        6.63      1.16 o
   2  -9   4        6.60        6.72      1.30 o
   3  -9   4       14.24       18.74      2.36 o
  -4  -8   4       23.17       18.83      2.32 o
  -3  -8   4        0.14       -0.35      1.02 o
  -2  -8   4        0.04        0.39      0.67 o
  -1  -8   4        9.61        7.78      2.32 o
   0  -8   4        0.01        3.22      1.35 o
   1  -8   4       31.99       30.43      2.12 o
   2  -8   4       29.11       31.31      2.21 o
   3  -8   4       17.89       16.89      2.17 o
   4  -8   4        7.40        7.60      1.63 o
  -4  -7   4        0.21        0.62      0.87 o
  -3  -7   4       33.31       25.93      2.51 o
  -2  -7   4      263.26      245.22      4.71 o
  -1  -7   4       18.51       20.14      1.63 o
   0  -7   4       56.04       57.14      4.68 o
   1  -7   4        0.04        3.59      1.07 o
   2  -7   4       12.46       12.80      1.36 o
   3  -7   4        7.00       10.46      1.31 o
   4  -7   4       32.18       34.68      2.40 o
   5  -7   4        9.71        8.07      1.72 o
  -5  -6   4        0.28       -0.72      0.85 o
  -4  -6   4        7.66        8.43      1.25 o
  -3  -6   4       31.69       32.85      2.04 o
  -2  -6   4        1.86        1.11      0.97 o
  -1  -6   4        6.88        7.59      1.02 o
   0  -6   4       68.01       63.35      2.41 o
   1  -6   4       19.19       24.55      2.64 o
   2  -6   4        6.12        5.36      1.58 o
   3  -6   4       18.68       18.85      1.63 o
   4  -6   4       42.81       39.51      2.79 o
   5  -6   4       30.50       25.65      2.14 o
  -5  -5   4        1.86        2.84      1.08 o
  -4  -5   4        0.62        1.05      1.01 o
  -3  -5   4       12.89       12.80      1.65 o
  -2  -5   4       10.15        8.69      1.02 o
  -1  -5   4      466.21      453.05      6.73 o
   0  -5   4      101.05       96.23      3.14 o
   1  -5   4      169.69      164.30      2.89 o
   2  -5   4        9.06       10.92      1.22 o
   3  -5   4       19.96       16.61      1.47 o
   4  -5   4        1.07        1.12      0.87 o
   5  -5   4       39.18       36.21      3.67 o
   6  -5   4        3.10        1.11      1.77 o
  -6  -4   4       83.55       93.06      7.33 o
  -5  -4   4        2.69        4.45      1.36 o
  -4  -4   4       54.08       52.76      2.40 o
  -3  -4   4        2.54        2.38      0.58 o
  -2  -4   4        0.31        0.70      0.55 o
  -1  -4   4      154.81      155.91      3.60 o
   0  -4   4       88.00       79.25      2.24 o
   1  -4   4      183.24      169.87      5.47 o
   2  -4   4        0.08        0.50      0.51 o
   3  -4   4       68.52       75.98      2.80 o
   4  -4   4        0.35        1.33      0.79 o
   5  -4   4       29.63       25.00      2.00 o
   6  -4   4        4.97        5.44      1.18 o
  -6  -3   4       74.25       74.85      3.93 o
  -5  -3   4        0.87        0.28      1.17 o
  -4  -3   4       31.94       33.13      1.85 o
  -3  -3   4       38.29       36.32      1.39 o
  -2  -3   4      190.20      192.00      3.11 o
  -1  -3   4        0.56        0.92      0.39 o
   0  -3   4       73.10       69.38      1.53 o
   1  -3   4      116.01      124.21      2.82 o
   2  -3   4       32.71       35.89      1.70 o
   3  -3   4       66.45       72.81      2.26 o
   4  -3   4       32.65       29.97      1.87 o
   5  -3   4       56.34       58.26      2.85 o
   6  -3   4        9.78        8.48      1.47 o
   7  -3   4        6.77        8.87      1.67 o
  -6  -2   4        4.53        5.60      1.39 o
  -5  -2   4       55.62       53.31      3.01 o
  -4  -2   4       14.50       15.66      1.24 o
  -3  -2   4       62.69       70.56      1.73 o
  -2  -2   4        1.06        0.42      0.41 o
  -1  -2   4     1215.25     1182.99      6.52 o
   0  -2   4      119.96      130.95      1.45 o
   1  -2   4        3.67        4.30      0.27 o
   2  -2   4        1.75        0.69      0.44 o
   3  -2   4      198.21      186.74      5.34 o
   4  -2   4       51.28       48.63      1.55 o
   5  -2   4        2.51        2.75      0.84 o
   6  -2   4        0.31       -0.18      0.90 o
   7  -2   4        0.05        0.54      1.05 o
  -6  -1   4        0.13        0.96      1.19 o
  -5  -1   4       16.22       14.54      1.67 o
  -4  -1   4       25.85       26.70      1.51 o
  -3  -1   4       32.21       35.25      1.55 o
  -2  -1   4      438.44      426.79      6.27 o
  -1  -1   4        3.93        7.27      0.52 o
   0  -1   4      412.88      428.45      2.76 o
   1  -1   4     1068.68     1086.79      5.79 o
   2  -1   4      829.04      867.71      6.92 o
   3  -1   4      147.70      147.06      1.70 o
   4  -1   4      407.94      389.01      4.32 o
   5  -1   4       56.42       56.46      1.91 o
   6  -1   4       19.62       21.27      1.78 o
   7  -1   4        0.09       -0.02      1.00 o
  -6   0   4       13.41       18.05      2.45 o
  -5   0   4       53.53       52.94      3.54 o
  -4   0   4       78.17       74.24      2.64 o
  -3   0   4      139.18      143.14      3.64 o
  -2   0   4      384.08      387.18      4.60 o
  -1   0   4      589.97      581.27      3.45 o
   0   0   4     2180.44     2248.55     12.67 o
   1   0   4      331.25      309.77      2.40 o
   2   0   4        6.86        8.38      0.47 o
   3   0   4        3.32        3.74      0.73 o
   4   0   4      107.51       97.94      2.41 o
   5   0   4      343.57      347.20      7.49 o
   6   0   4       48.72       46.94      1.92 o
   7   0   4       22.25       25.61      2.57 o
  -6   1   4        0.10        0.77      1.08 o
  -5   1   4        8.37       10.38      3.05 o
  -4   1   4      195.53      192.99      4.44 o
  -3   1   4        0.18        0.71      0.53 o
  -2   1   4       35.44       36.16      1.37 o
  -1   1   4        1.64        1.55      0.41 o
   0   1   4     2437.03     2444.49      7.27 o
   1   1   4      114.44      111.84      1.80 o
   2   1   4      517.65      540.70      3.65 o
   3   1   4        0.03        0.53      0.45 o
   4   1   4       68.83       64.50      2.29 o
   5   1   4       22.92       21.31      1.17 o
   6   1   4        0.00       -0.72      0.58 o
   7   1   4        1.87        0.70      0.67 o
  -6   2   4       67.55       63.20      4.18 o
  -5   2   4        0.00        0.73      1.35 o
  -4   2   4       34.77       32.49      1.48 o
  -3   2   4       43.11       43.76      2.37 o
  -2   2   4        0.25        0.16      0.60 o
  -1   2   4        0.44        3.61      0.73 o
   0   2   4     2858.54     2941.32      8.87 o
   1   2   4      703.29      712.70      5.43 o
   2   2   4      157.75      164.20      2.79 o
   3   2   4      180.69      194.30      3.43 o
   4   2   4       17.85       17.56      1.09 o
   5   2   4        2.59        3.63      0.75 o
   6   2   4        0.34        0.81      0.60 o
   7   2   4        0.04        0.92      0.88 o
  -6   3   4       41.87       45.11      3.51 o
  -5   3   4       27.39       26.34      2.10 o
  -4   3   4       66.17       67.97      2.93 o
  -3   3   4      291.22      289.45      3.82 o
  -2   3   4       92.87       91.29      3.23 o
  -1   3   4     1175.96     1128.39      6.26 o
   0   3   4      243.20      233.13      2.78 o
   1   3   4       72.61       71.09      1.33 o
   2   3   4     3430.73     3573.42     11.42 o
   3   3   4      447.87      453.82      4.57 o
   4   3   4       65.86       75.36      2.15 o
   5   3   4        1.82        2.02      0.56 o
   6   3   4        0.09       -0.28      1.14 o
   7   3   4        1.71        2.75      1.13 o
  -6   4   4       46.13       52.02      3.13 o
  -5   4   4        0.02       -0.32      0.81 o
  -4   4   4        2.13        3.42      0.87 o
  -3   4   4       45.06       45.35      1.25 o
  -2   4   4      121.34      122.02      2.26 o
  -1   4   4      336.93      340.81      4.23 o
   0   4   4      830.45      855.60      4.62 o
   1   4   4       53.79       54.48      1.37 o
   2   4   4      182.37      190.80      2.06 o
   3   4   4      981.94     1114.24      8.64 o
   4   4   4       53.16       56.11      1.80 o
   5   4   4        8.52        5.60      0.80 o
   6   4   4        8.22        8.59      1.83 o
   7   4   4        0.19       -1.27      1.00 o
  -6   5   4        0.04        0.87      1.29 o
  -5   5   4       10.46       10.39      1.88 o
  -4   5   4        5.01        4.22      0.97 o
  -3   5   4        5.09        4.32      0.90 o
  -2   5   4        1.78        1.84      0.74 o
  -1   5   4      269.43      251.57      3.15 o
   0   5   4      140.41      150.46      3.81 o
   1   5   4      163.57      162.09      2.57 o
   2   5   4      206.74      207.58      6.38 o
   3   5   4       99.30       81.50      2.74 o
   4   5   4      172.79      166.84      3.66 o
   5   5   4      147.26      140.69      5.32 o
   6   5   4        0.78        0.50      0.93 o
   7   5   4        1.96        3.82      1.38 o
  -6   6   4       18.43       21.08      2.13 o
  -5   6   4        0.13        0.87      1.00 o
  -4   6   4      148.48      146.12      4.42 o
  -3   6   4       14.93       16.16      1.48 o
  -2   6   4       45.05       44.62      2.07 o
  -1   6   4        3.47        6.08      0.78 o
   0   6   4        0.16        0.12      0.30 o
   1   6   4        6.81        5.53      1.25 o
   2   6   4       65.85       66.34      3.45 o
   3   6   4        4.10        1.97      0.90 o
   4   6   4       20.60       15.23      1.81 o
   5   6   4      226.74      222.11      6.89 o
   6   6   4      119.60      123.93      5.60 o
   7   6   4        0.26        2.62      1.50 o
  -5   7   4       13.05        8.24      1.84 o
  -4   7   4       26.33       30.41      2.14 o
  -3   7   4       68.11       68.51      2.91 o
  -2   7   4       39.53       37.64      2.01 o
  -1   7   4       46.68       51.17      2.09 o
   0   7   4        0.37        0.85      0.36 o
   1   7   4        0.26        3.54      1.01 o
   2   7   4        0.32        0.42      1.22 o
   3   7   4      820.53      808.76     11.64 o
   4   7   4      339.38      341.40      8.15 o
   5   7   4       70.78       79.29      4.30 o
   6   7   4       27.21       27.62      3.22 o
   7   7   4        1.67        2.33      1.29 o
  -5   8   4        3.19        4.57      1.17 o
  -4   8   4        3.44        3.72      0.98 o
  -3   8   4        2.82        4.49      0.99 o
  -2   8   4       69.55       68.49      3.13 o
  -1   8   4      300.98      288.46      5.16 o
   0   8   4      148.96      159.90      4.73 o
   1   8   4       53.34       53.05      2.01 o
   2   8   4        0.10        0.65      0.34 o
   3   8   4        2.53        4.92      1.74 o
   4   8   4     1413.22     1419.18     17.39 o
   5   8   4       25.31       25.15      2.66 o
   6   8   4       13.06       15.87      2.41 o
  -5   9   4        0.00        0.13      1.21 o
  -4   9   4        5.75        5.66      1.11 o
  -3   9   4        3.06        2.37      0.91 o
  -2   9   4      109.28      109.08      3.19 o
  -1   9   4        7.30        6.85      1.13 o
   0   9   4        1.21        0.73      0.70 o
   1   9   4       22.69       19.34      1.35 o
   2   9   4       40.77       41.78      2.89 o
   3   9   4       87.04       83.27      5.16 o
   4   9   4       18.44       18.90      2.22 o
   5   9   4        0.21        0.99      1.12 o
   6   9   4       31.49       38.22      3.57 o
  -4  10   4        0.91        2.36      2.05 o
  -3  10   4       30.20       35.80      1.84 o
  -2  10   4      104.84      104.01      2.92 o
  -1  10   4       46.53       45.07      1.85 o
   0  10   4        1.95        4.06      0.88 o
   1  10   4       18.21       13.62      1.76 o
   2  10   4       31.29       32.68      3.59 o
   3  10   4       19.38       19.04      2.28 o
   4  10   4       19.72       18.83      2.34 o
   5  10   4        3.42        6.11      1.83 o
  -4  11   4        9.16        9.63      2.06 o
  -3  11   4      156.18      159.41      6.64 o
  -2  11   4       99.79      108.78      3.13 o
  -1  11   4        0.94        1.42      0.77 o
   0  11   4       11.06       11.36      1.34 o
   1  11   4      112.39       95.45      4.83 o
   2  11   4       43.38       34.66      2.97 o
   3  11   4        0.25       -0.27      1.15 o
   4  11   4        0.52       -0.54      0.99 o
   5  11   4       10.15       14.23      2.46 o
  -3  12   4        2.42        2.56      1.40 o
  -2  12   4       72.76       63.54      4.21 o
  -1  12   4        8.62        9.96      1.12 o
   0  12   4       19.80       17.44      1.78 o
   1  12   4        4.75        2.82      1.22 o
   2  12   4       18.28       17.40      2.33 o
   3  12   4        1.17        2.48      1.34 o
   4  12   4       61.51       79.81      5.04 o
  -1  13   4        0.00        0.20      2.04 o
   0  13   4       73.61       75.27      3.59 o
   1  13   4       34.92       34.79      3.17 o
   2  13   4        0.57        0.17      3.06 o
   3  13   4        3.66        2.11      2.82 o
  -2  -9   5        0.07       -0.71      1.17 o
  -1  -9   5       25.26       28.61      2.77 o
   0  -9   5        4.60        6.46      1.80 o
   1  -9   5        1.17        0.70      1.82 o
   2  -9   5        3.54        1.84      1.22 o
  -3  -8   5       17.03       13.00      2.79 o
  -2  -8   5       39.14       39.78      3.19 o
  -1  -8   5       67.98       79.03      5.84 o
   0  -8   5       40.95       42.84      3.30 o
   1  -8   5        7.51        8.25      1.78 o
   2  -8   5        9.96       11.21      2.00 o
   3  -8   5       20.74       25.44      2.77 o
   4  -8   5        0.09        0.86      3.32 o
  -4  -7   5        5.87        4.14      1.13 o
  -3  -7   5        0.14        0.40      0.86 o
  -2  -7   5       60.85       62.76      2.51 o
  -1  -7   5        7.38       11.38      2.46 o
   0  -7   5       55.06       54.89      3.59 o
   1  -7   5       21.79       22.76      1.84 o
   2  -7   5        1.97        3.43      1.03 o
   3  -7   5        1.07        2.61      1.23 o
   4  -7   5        3.61        6.56      3.07 o
  -4  -6   5       22.97       25.02      2.12 o
  -3  -6   5       25.14       23.31      2.16 o
  -2  -6   5       61.54       60.40      2.36 o
  -1  -6   5       93.30       89.20      2.65 o
   0  -6   5      325.74      320.64      7.97 o
   1  -6   5      208.83      201.81      4.77 o
   2  -6   5        0.41        1.76      0.70 o
   3  -6   5       63.59       66.78      3.00 o
   4  -6   5      111.53      120.36      4.24 o
   5  -6   5       14.78       12.91      1.65 o
  -5  -5   5       55.26       59.14      4.21 o
  -4  -5   5        3.18        3.10      0.93 o
  -3  -5   5        1.14        0.52      0.76 o
  -2  -5   5      139.33      132.65      3.32 o
  -1  -5   5      403.35      392.45      5.24 o
   0  -5   5      151.67      155.67      4.02 o
   1  -5   5       63.56       67.78      3.13 o
   2  -5   5      119.15      123.24      3.60 o
   3  -5   5       44.85       41.70      2.29 o
   4  -5   5      159.73      157.90      4.66 o
   5  -5   5       40.36       45.70      2.76 o
   6  -5   5        0.00        0.41      0.85 o
  -5  -4   5       68.39       73.37      3.72 o
  -4  -4   5        0.16        0.85      0.72 o
  -3  -4   5       13.76       14.70      1.27 o
  -2  -4   5       32.83       34.22      1.46 o
  -1  -4   5        2.16        2.99      0.78 o
   0  -4   5       10.25       10.04      0.79 o
   1  -4   5      427.08      378.42     12.58 o
   2  -4   5       81.29       81.25      2.74 o
   3  -4   5        5.07        2.91      0.74 o
   4  -4   5       76.70       69.57      3.01 o
   5  -4   5       29.44       28.90      2.84 o
   6  -4   5       11.08       14.84      1.73 o
  -5  -3   5       26.18       29.31      2.68 o
  -4  -3   5       47.66       44.92      2.17 o
  -3  -3   5        4.82        6.14      0.89 o
  -2  -3   5       11.71       12.77      0.92 o
  -1  -3   5       73.68       68.38      1.79 o
   0  -3   5        0.04        0.33      0.28 o
   1  -3   5      166.23      166.15      2.34 o
   2  -3   5        0.01       -0.03      0.59 o
   3  -3   5      142.46      137.22      3.21 o
   4  -3   5      151.84      150.84      3.65 o
   5  -3   5        9.36        9.51      2.13 o
   6  -3   5       12.19       11.30      1.51 o
  -6  -2   5       45.73       55.91      4.29 o
  -5  -2   5      247.57      260.46      6.70 o
  -4  -2   5        5.92        4.90      0.82 o
  -3  -2   5        0.01        0.29      0.54 o
  -2  -2   5       14.75       14.21      1.02 o
  -1  -2   5        3.53        3.04      0.41 o
   0  -2   5        2.49        3.56      0.56 o
   1  -2   5       37.48       46.41      1.29 o
   2  -2   5       25.02       25.35      1.38 o
   3  -2   5       57.92       53.85      1.93 o
   4  -2   5       38.39       34.88      1.74 o
   5  -2   5        3.07        2.54      1.00 o
   6  -2   5       13.26       14.90      2.04 o
   7  -2   5       16.63       13.92      2.15 o
  -6  -1   5       26.91       24.63      2.91 o
  -5  -1   5        0.01       -0.59      1.08 o
  -4  -1   5        0.94        1.54      2.03 o
  -3  -1   5       46.87       45.94      2.06 o
  -2  -1   5        0.36        0.71      0.37 o
  -1  -1   5        0.11        0.27      0.35 o
   0  -1   5       93.63       93.20      1.79 o
   1  -1   5      299.00      334.29      3.32 o
   2  -1   5      311.59      319.07      6.90 o
   3  -1   5       31.41       25.30      0.67 o
   4  -1   5       33.12       31.75      1.25 o
   5  -1   5      178.73      180.76      7.45 o
   6  -1   5      108.12      108.37      3.90 o
   7  -1   5        0.02       -1.07      1.15 o
  -6   0   5       16.05       14.65      3.64 o
  -5   0   5        2.22        4.30      1.40 o
  -4   0   5        6.67        6.77      1.39 o
  -3   0   5        2.97        2.53      0.65 o
  -2   0   5        1.37        1.98      0.41 o
  -1   0   5      179.90      183.47      2.78 o
   0   0   5       30.77       33.47      0.85 o
   1   0   5       88.78       81.81      1.42 o
   2   0   5      762.81      781.28      4.08 o
   3   0   5       97.32       98.20      2.39 o
   4   0   5      754.56      749.53      7.78 o
   5   0   5      515.33      503.93      6.17 o
   6   0   5       52.73       51.21      2.63 o
   7   0   5        0.12       -0.44      0.87 o
  -6   1   5       41.56       40.64      3.56 o
  -5   1   5       13.24       15.24      2.32 o
  -4   1   5       17.86       16.21      4.46 o
  -3   1   5       11.04       10.45      0.49 o
  -2   1   5       28.13       24.53      0.94 o
  -1   1   5     1272.96     1310.77      7.38 o
   0   1   5     1470.83     1505.24      7.70 o
   1   1   5       53.01       60.22      1.49 o
   2   1   5        6.97        7.17      0.55 o
   3   1   5       80.97       78.02      2.80 o
   4   1   5       37.24       34.12      1.72 o
   5   1   5       86.88       84.72      2.54 o
   6   1   5       76.11       75.88      2.42 o
   7   1   5       22.86       24.48      2.82 o
  -6   2   5       18.68       18.68      2.47 o
  -5   2   5      180.76      177.85      6.55 o
  -4   2   5       86.24       86.14      4.20 o
  -3   2   5        4.93        4.76      0.41 o
  -2   2   5       48.53       49.33      2.42 o
  -1   2   5     1103.34     1103.33      7.90 o
   0   2   5      328.65      347.25      2.96 o
   1   2   5       17.44       19.14      0.93 o
   2   2   5      687.33      717.64      6.25 o
   3   2   5     1143.17     1204.56     13.33 o
   4   2   5        0.13        0.83      0.53 o
   5   2   5      162.30      162.84      3.65 o
   6   2   5       30.86       31.44      1.58 o
   7   2   5       12.85       13.19      1.89 o
  -6   3   5       11.84       14.73      3.27 o
  -5   3   5        2.39        2.73      1.00 o
  -4   3   5      128.01      129.18      4.13 o
  -3   3   5        1.31        2.62      0.70 o
  -2   3   5     2187.65     2193.38     23.37 o
  -1   3   5      263.95      265.10      4.23 o
   0   3   5       96.42      107.53      1.73 o
   1   3   5        0.48        1.00      0.45 o
   2   3   5       79.34       83.29      1.92 o
   3   3   5      761.16      831.87      6.57 o
   4   3   5       66.41       70.50      2.15 o
   5   3   5       62.13       67.39      2.35 o
   6   3   5       14.72       18.82      1.80 o
   7   3   5        0.08        0.52      0.91 o
  -6   4   5       12.96       15.93      2.30 o
  -5   4   5        0.79        0.97      0.82 o
  -4   4   5       24.88       23.40      1.85 o
  -3   4   5      295.39      302.17      5.75 o
  -2   4   5      377.10      389.46      6.71 o
  -1   4   5     1829.25     1788.60      8.38 o
   0   4   5       73.05       75.73      1.45 o
   1   4   5       20.82       24.03      1.21 o
   2   4   5       58.74       63.07      1.42 o
   3   4   5        7.88       14.20      0.92 o
   4   4   5        0.98        1.87      0.54 o
   5   4   5       14.61       11.95      1.07 o
   6   4   5      141.03      137.15      4.63 o
   7   4   5        0.02        0.23      1.01 o
  -6   5   5        0.97       -0.44      0.92 o
  -5   5   5        4.65        6.11      1.27 o
  -4   5   5       13.81       14.58      1.56 o
  -3   5   5       91.26       86.90      3.20 o
  -2   5   5       28.32       24.87      1.35 o
  -1   5   5       58.53       54.83      1.32 o
   0   5   5       75.49       71.05      1.42 o
   1   5   5        5.39        5.94      0.73 o
   2   5   5       29.74       26.71      1.08 o
   3   5   5      276.72      275.33      5.28 o
   4   5   5       52.83       48.00      1.63 o
   5   5   5        1.67        1.59      0.84 o
   6   5   5       21.70       18.66      3.13 o
   7   5   5       10.07        6.67      2.20 o
  -6   6   5        2.29        3.40      1.88 o
  -5   6   5        6.76        8.32      1.36 o
  -4   6   5       57.62       62.65      3.04 o
  -3   6   5        5.93        7.07      1.10 o
  -2   6   5      225.19      226.48      4.79 o
  -1   6   5        5.14        5.96      0.79 o
   0   6   5       10.33       12.13      0.79 o
   1   6   5        0.21        0.59      0.47 o
   2   6   5       23.12       26.50      1.06 o
   3   6   5       12.08       11.48      1.15 o
   4   6   5       30.56       28.38      2.03 o
   5   6   5        7.10        3.84      1.09 o
   6   6   5       55.43       52.49      3.72 o
   7   6   5        0.27        0.77      1.03 o
  -5   7   5        4.34        6.47      1.29 o
  -4   7   5        0.07       -0.11      0.73 o
  -3   7   5       43.50       41.73      2.36 o
  -2   7   5       11.85       17.31      1.50 o
  -1   7   5       79.62       78.56      2.25 o
   0   7   5      114.58      119.08      4.87 o
   1   7   5        0.09       -0.05      1.10 o
   2   7   5       88.96       87.70      3.87 o
   3   7   5      447.03      446.15      8.61 o
   4   7   5      122.11      129.39      5.04 o
   5   7   5        5.92        5.60      1.42 o
   6   7   5       14.10       11.46      3.56 o
   7   7   5        0.47        1.52      2.99 o
  -5   8   5        1.62        2.29      0.99 o
  -4   8   5        0.43        0.06      0.93 o
  -3   8   5       61.80       59.41      2.86 o
  -2   8   5       14.97       17.40      1.78 o
  -1   8   5       81.08       90.92      2.60 o
   0   8   5      206.54      223.33      4.60 o
   1   8   5      295.89      306.17      6.75 o
   2   8   5       85.90       83.51      2.38 o
   3   8   5       19.73       20.30      2.11 o
   4   8   5       42.64       44.81      3.19 o
   5   8   5       31.54       31.57      3.00 o
   6   8   5       13.17       17.44      3.85 o
  -5   9   5        3.23        2.06      1.11 o
  -4   9   5        0.00       -1.37      0.89 o
  -3   9   5       61.29       55.86      3.04 o
  -2   9   5      254.90      247.33      6.61 o
  -1   9   5        7.50        7.49      0.91 o
   0   9   5       77.66       85.69      3.74 o
   1   9   5      142.53      132.83      4.68 o
   2   9   5       49.79       52.25      3.29 o
   3   9   5        0.47        1.44      1.36 o
   4   9   5       16.99       20.39      2.27 o
   5   9   5       11.90        9.88      2.20 o
   6   9   5       29.12       32.60      3.39 o
  -4  10   5       30.95       33.67      2.50 o
  -3  10   5       12.55       11.23      1.83 o
  -2  10   5       65.51       64.53      3.06 o
  -1  10   5        1.10        2.23      0.75 o
   0  10   5       14.82       13.73      1.16 o
   1  10   5        1.03        0.00      0.55 o
   2  10   5       21.38       28.55      4.62 o
   3  10   5       19.36       21.34      2.38 o
   4  10   5        0.93        2.44      1.54 o
   5  10   5       14.75       15.88      2.32 o
   6  10   5       19.23       25.31      3.05 o
  -3  11   5       71.57       73.36      3.07 o
  -2  11   5        0.05        0.73      0.80 o
  -1  11   5       18.95       17.20      1.36 o
   0  11   5       21.36       20.85      1.49 o
   1  11   5        5.49        4.76      1.19 o
   2  11   5       12.79       11.56      1.97 o
   3  11   5       32.98       37.15      3.14 o
   4  11   5       18.15       23.91      4.23 o
   5  11   5       35.17       43.50      3.86 o
  -3  12   5       15.33       14.12      2.25 o
  -2  12   5        6.96        5.78      0.96 o
  -1  12   5       31.59       30.48      1.73 o
   0  12   5       30.65       31.02      2.27 o
   1  12   5        0.53       -0.31      1.06 o
   2  12   5       20.63       19.91      2.42 o
   3  12   5        0.28        0.69      1.24 o
   4  12   5       32.16       35.19      3.39 o
  -2  13   5       42.24       37.11      3.38 o
  -1  13   5       64.73       71.03      3.66 o
   0  13   5       40.03       42.27      2.73 o
   1  13   5        8.35        8.10      1.82 o
   2  13   5       51.47       55.18      4.08 o
   3  13   5       15.77       25.39      2.97 o
   1  14   5        0.84        1.70      1.20 o
   0  -9   6       11.03       13.32      4.38 o
   1  -9   6        3.47        3.39      1.56 o
  -2  -8   6        0.02        0.36      1.47 o
  -1  -8   6        0.04        4.23      2.23 o
   0  -8   6       15.00       16.95      2.45 o
   1  -8   6       13.64       12.68      2.09 o
   2  -8   6        0.24        0.86      1.12 o
   3  -8   6        9.73       16.14      2.49 o
  -3  -7   6        1.83        2.08      1.74 o
  -2  -7   6        3.78        3.12      1.65 o
  -1  -7   6       15.59       19.86      2.69 o
   0  -7   6        0.27        2.20      1.31 o
   1  -7   6      186.90      197.44      6.97 o
   2  -7   6        0.46        1.23      1.91 o
   3  -7   6       25.40       31.41      2.99 o
   4  -7   6        5.56        7.03      1.76 o
  -4  -6   6       11.17        9.86      1.83 o
  -3  -6   6        4.17        3.49      0.93 o
  -2  -6   6        1.27        0.94      0.63 o
  -1  -6   6        7.29        7.06      2.21 o
   0  -6   6        0.02        3.06      1.51 o
   1  -6   6       72.81       71.93      4.11 o
   2  -6   6       12.18       13.14      1.99 o
   3  -6   6       17.97       20.50      2.53 o
   4  -6   6       93.37      105.34      5.34 o
   5  -6   6       13.17       14.90      2.33 o
  -4  -5   6        4.08        6.07      2.17 o
  -3  -5   6       48.11       45.06      2.68 o
  -2  -5   6       93.67       91.50      2.89 o
  -1  -5   6       20.32       19.69      1.48 o
   0  -5   6      230.62      246.30      7.04 o
   1  -5   6      133.52      135.83      3.83 o
   2  -5   6       34.45       31.28      2.68 o
   3  -5   6       79.45       78.93      4.63 o
   4  -5   6        6.92        6.94      1.70 o
   5  -5   6        5.22        6.94      2.09 o
  -5  -4   6        0.01       -0.86      1.22 o
  -4  -4   6        1.97        2.30      0.82 o
  -3  -4   6        7.73        6.91      0.97 o
  -2  -4   6      487.85      491.26     11.33 o
  -1  -4   6      349.99      334.77      5.73 o
   0  -4   6        8.10        7.22      0.98 o
   1  -4   6      247.60      251.06      4.72 o
   2  -4   6       15.23       14.38      1.42 o
   3  -4   6       10.58        9.09      1.70 o
   4  -4   6       86.19       77.41      3.23 o
   5  -4   6        4.35        3.58      1.20 o
   6  -4   6        2.34        1.54      1.92 o
  -5  -3   6        4.59        7.40      1.77 o
  -4  -3   6       40.74       44.30      3.90 o
  -3  -3   6       87.53       84.16      2.77 o
  -2  -3   6      150.28      145.19      3.33 o
  -1  -3   6      124.49      119.83      3.24 o
   0  -3   6       25.74       26.13      1.14 o
   1  -3   6       29.68       28.06      0.97 o
   2  -3   6        6.97        9.39      0.90 o
   3  -3   6       54.52       49.36      2.02 o
   4  -3   6       57.60       48.81      2.17 o
   5  -3   6        1.22        2.16      0.82 o
   6  -3   6        0.01        0.66      1.26 o
  -5  -2   6       54.73       49.67      3.83 o
  -4  -2   6       92.68       97.02      8.66 o
  -3  -2   6      337.28      341.85      6.02 o
  -2  -2   6       92.36       85.62      4.23 o
  -1  -2   6        9.57        9.35      1.36 o
   0  -2   6       69.68       71.16      2.11 o
   1  -2   6       12.34       10.61      0.86 o
   2  -2   6       12.31       13.22      1.02 o
   3  -2   6        8.56        8.61      0.88 o
   4  -2   6        3.66        3.95      0.71 o
   5  -2   6       35.44       35.20      2.35 o
   6  -2   6        2.34        3.24      2.08 o
  -5  -1   6        9.99       12.70      1.99 o
  -4  -1   6        8.28        8.88      1.63 o
  -3  -1   6       16.91       17.15      1.36 o
  -2  -1   6      515.32      513.05      5.32 o
  -1  -1   6        3.59        2.95      0.69 o
   0  -1   6        0.15        0.21      0.21 o
   1  -1   6       21.76       18.57      0.64 o
   2  -1   6       14.82       12.96      0.54 o
   3  -1   6        8.35        9.38      0.62 o
   4  -1   6        1.61        2.03      0.74 o
   5  -1   6        4.70        4.53      1.05 o
   6  -1   6        3.79        3.14      0.97 o
   7  -1   6       16.51       13.69      2.14 o
  -6   0   6        0.91        4.27      1.77 o
  -5   0   6        0.08       -0.64      1.16 o
  -4   0   6        8.82       13.68      1.91 o
  -3   0   6      112.49      113.47      5.28 o
  -2   0   6       73.34       78.39      2.42 o
  -1   0   6      316.29      325.03      4.24 o
   0   0   6      339.25      352.95      4.14 o
   1   0   6        2.56        2.96      0.47 o
   2   0   6       38.97       26.37      0.71 o
   3   0   6       73.34       79.56      2.12 o
   4   0   6       14.62       14.65      1.13 o
   5   0   6      251.36      250.69      5.59 o
   6   0   6        2.44        1.23      0.81 o
   7   0   6        4.12        2.81      1.30 o
  -6   1   6        0.16        0.39      1.37 o
  -5   1   6        2.78        2.11      1.19 o
  -4   1   6        1.08        3.51      1.23 o
  -3   1   6        0.06       -0.19      0.61 o
  -2   1   6       28.26       27.52      1.94 o
  -1   1   6      268.45      287.96      3.48 o
   0   1   6      709.11      701.28      5.79 o
   1   1   6        1.17        1.52      0.44 o
   2   1   6       62.64       56.47      1.63 o
   3   1   6      373.44      361.27      4.89 o
   4   1   6      304.88      297.89      5.71 o
   5   1   6      216.22      217.04      4.13 o
   6   1   6       27.08       19.83      1.53 o
   7   1   6        1.79        0.83      2.04 o
  -6   2   6       10.05        7.20      1.87 o
  -5   2   6        0.16        0.18      1.08 o
  -4   2   6        4.10        3.45      1.19 o
  -3   2   6      263.50      268.93      5.47 o
  -2   2   6      168.59      159.84      4.47 o
  -1   2   6      318.56      293.04      3.66 o
   0   2   6        2.17        3.03      0.45 o
   1   2   6       17.50       22.31      1.07 o
   2   2   6       10.46       11.04      0.83 o
   3   2   6        1.25        1.47      0.49 o
   4   2   6      109.79      102.46      2.98 o
   5   2   6       79.11       74.53      2.53 o
   6   2   6        1.49        0.86      0.51 o
   7   2   6       39.93       52.94      4.00 o
  -6   3   6        1.38       -0.36      1.05 o
  -5   3   6       28.34       24.91      2.68 o
  -4   3   6       14.46       13.94      1.57 o
  -3   3   6       27.59       27.61      1.85 o
  -2   3   6       37.52       39.48      2.33 o
  -1   3   6     1306.14     1288.64     10.69 o
   0   3   6      171.98      183.87      2.25 o
   1   3   6        0.31        0.45      0.45 o
   2   3   6      944.94      955.84      7.82 o
   3   3   6       61.32       59.69      1.87 o
   4   3   6        0.00        0.17      0.50 o
   5   3   6        0.01        0.99      0.72 o
   6   3   6       10.28       10.18      1.41 o
   7   3   6       63.79       68.13      3.53 o
  -6   4   6        3.75        7.71      1.95 o
  -5   4   6        1.53        2.89      1.02 o
  -4   4   6        0.96        1.52      0.93 o
  -3   4   6      145.71      141.95      4.09 o
  -2   4   6      350.99      357.80      4.70 o
  -1   4   6     1449.55     1469.55      8.82 o
   0   4   6        1.51        1.18      0.32 o
   1   4   6       74.26       71.26      2.11 o
   2   4   6      226.05      222.56      3.33 o
   3   4   6      192.98      210.59      3.47 o
   4   4   6       28.17       31.65      1.52 o
   5   4   6        1.48        1.09      0.56 o
   6   4   6       13.92       14.58      1.68 o
   7   4   6        4.71        5.60      1.25 o
  -5   5   6        3.43        5.10      1.22 o
  -4   5   6        4.84        3.66      1.05 o
  -3   5   6        0.19        1.39      0.72 o
  -2   5   6      110.38      100.68      2.06 o
  -1   5   6      141.66      144.93      2.23 o
   0   5   6      331.75      346.05      3.59 o
   1   5   6      562.60      556.38      9.80 o
   2   5   6      450.83      471.29      7.78 o
   3   5   6      102.64      100.44      2.48 o
   4   5   6       85.81       91.12      2.42 o
   5   5   6       18.25       14.88      1.55 o
   6   5   6       17.80       20.82      1.99 o
   7   5   6        7.40       12.12      1.73 o
  -5   6   6        0.54        1.49      0.85 o
  -4   6   6        1.51        3.79      1.01 o
  -3   6   6        0.05        0.55      0.77 o
  -2   6   6       51.87       47.09      2.32 o
  -1   6   6       36.05       32.25      1.34 o
   0   6   6      619.78      622.13      5.56 o
   1   6   6        2.75        3.70      0.67 o
   2   6   6        2.73        2.62      0.75 o
   3   6   6        0.14        0.50      0.47 o
   4   6   6        4.50        5.45      1.01 o
   5   6   6       17.95       15.70      1.85 o
   6   6   6       10.78        9.29      1.51 o
   7   6   6       26.49       21.86      2.66 o
  -5   7   6        9.27        6.77      1.31 o
  -4   7   6       24.80       26.97      2.16 o
  -3   7   6        6.90        5.60      1.07 o
  -2   7   6       36.31       32.90      2.04 o
  -1   7   6      296.49      281.62      4.18 o
   0   7   6      276.86      266.54      9.16 o
   1   7   6        1.95        1.90      0.60 o
   2   7   6       87.00       86.01      2.35 o
   3   7   6        4.10        6.07      1.03 o
   4   7   6        8.81        9.80      1.30 o
   5   7   6        0.30       -0.05      1.04 o
   6   7   6       44.85       45.33      3.58 o
   7   7   6        0.39        0.13      1.23 o
  -5   8   6       24.08       23.65      2.26 o
  -4   8   6       16.50       14.67      1.72 o
  -3   8   6       29.67       29.91      2.19 o
  -2   8   6       30.81       31.41      2.09 o
  -1   8   6       91.90       94.83      2.65 o
   0   8   6        0.52        2.09      0.77 o
   1   8   6        1.40        1.82      1.71 o
   2   8   6      154.05      160.29      5.20 o
   3   8   6      345.48      346.45      8.01 o
   4   8   6       37.04       40.57      3.06 o
   5   8   6       42.93       44.61      3.39 o
   6   8   6        0.12        0.92      1.96 o
  -4   9   6       11.48        9.66      1.54 o
  -3   9   6        1.33        1.29      0.85 o
  -2   9   6      100.75       99.24      3.75 o
  -1   9   6       57.00       59.07      2.26 o
   0   9   6      237.27      240.57      5.13 o
   1   9   6       31.63       32.77      2.06 o
   2   9   6      202.72      208.72      6.21 o
   3   9   6      714.32      720.25     12.09 o
   4   9   6       47.05       49.50      3.49 o
   5   9   6       73.58       84.07      4.75 o
   6   9   6       10.78       15.57      2.39 o
  -4  10   6       49.47       57.13      3.32 o
  -3  10   6        1.58        3.32      1.30 o
  -2  10   6        0.01        2.54      0.98 o
  -1  10   6        0.63        0.99      0.62 o
   0  10   6        7.31        8.32      1.47 o
   1  10   6       15.97       15.28      1.91 o
   2  10   6      474.71      448.98     11.13 o
   3  10   6      358.68      364.68      9.06 o
   4  10   6       20.34       27.40      3.76 o
   5  10   6       30.91       35.35      3.27 o
   6  10   6       21.37       23.59      2.98 o
  -3  11   6        0.63        1.01      0.90 o
  -2  11   6        6.40        5.68      1.41 o
  -1  11   6        4.60        3.71      0.79 o
   0  11   6        4.37        4.74      1.45 o
   1  11   6       21.37       19.84      2.20 o
   2  11   6        1.63        2.60      1.21 o
   3  11   6       26.83       20.52      2.36 o
   4  11   6       45.93       43.39      3.68 o
   5  11   6       46.05       55.27      6.35 o
  -3  12   6       61.12       56.70      5.57 o
  -2  12   6        1.35        0.94      1.11 o
  -1  12   6        2.68        2.21      0.78 o
   0  12   6        2.60        2.12      0.93 o
   1  12   6        4.95        3.45      2.00 o
   2  12   6       19.67       18.95      2.38 o
   3  12   6        6.32        9.79      1.94 o
   4  12   6      134.68      139.71      6.58 o
  -2  13   6        6.18        1.95      0.96 o
  -1  13   6        1.19        1.74      1.81 o
   0  13   6       20.01       25.12      2.20 o
   1  13   6        1.97        2.43      2.55 o
   2  13   6       12.32        8.72      1.78 o
   3  13   6       22.61       23.21      2.77 o
   1  14   6        4.86        6.78      1.71 o
   0  -8   7        0.00        1.94      1.68 o
   1  -8   7        0.18       -0.08      1.36 o
  -2  -7   7        0.07       -2.74      1.81 o
  -1  -7   7        3.19        4.44      1.88 o
   0  -7   7        0.46        2.81      1.52 o
   1  -7   7        0.07        1.13      2.11 o
   2  -7   7        2.52        3.78      3.41 o
   3  -7   7        1.10        0.88      1.34 o
  -3  -6   7       14.68       11.12      2.01 o
  -2  -6   7       18.15       16.25      3.15 o
  -1  -6   7       15.51       16.85      2.34 o
   0  -6   7        0.21        3.78      3.60 o
   1  -6   7        0.59        4.20      1.53 o
   2  -6   7        0.00        0.00      1.11 o
   3  -6   7       16.58       16.51      2.60 o
   4  -6   7       38.94       40.30      5.24 o
  -4  -5   7        2.28        3.54      1.74 o
  -3  -5   7       21.93       23.66      1.96 o
  -2  -5   7       72.70       71.39      3.47 o
  -1  -5   7       59.21       61.09      3.85 o
   0  -5   7       24.94       31.88      2.90 o
   1  -5   7        0.39        2.78      1.92 o
   2  -5   7        4.16        3.58      2.50 o
   3  -5   7      154.63      170.76      6.50 o
   4  -5   7      156.80      168.29      6.70 o
   5  -5   7       17.22       20.40      2.72 o
  -4  -4   7        0.08        0.66      1.12 o
  -3  -4   7        1.50        0.97      0.93 o
  -2  -4   7        0.99        0.67      1.41 o
  -1  -4   7        0.00        1.02      0.64 o
   0  -4   7       70.00       78.41      4.12 o
   1  -4   7       23.70       31.31      2.79 o
   2  -4   7        5.31        5.99      2.21 o
   3  -4   7      131.42      131.40      8.24 o
   4  -4   7       33.33       38.97      3.23 o
   5  -4   7        3.91        5.69      1.67 o
  -4  -3   7       24.42       24.49      4.48 o
  -3  -3   7        1.76        2.58      1.25 o
  -2  -3   7       38.05       35.51      2.10 o
  -1  -3   7        2.32        3.58      0.72 o
   0  -3   7       65.24       69.04      2.39 o
   1  -3   7        0.05        0.20      0.70 o
   2  -3   7        2.34        1.88      1.40 o
   3  -3   7        7.88        8.33      1.27 o
   4  -3   7       75.93       69.72      3.33 o
   5  -3   7       38.64       32.86      3.08 o
   6  -3   7        1.00        2.95      1.51 o
  -5  -2   7        0.08        0.95      1.24 o
  -4  -2   7        3.04        2.20      1.26 o
  -3  -2   7       22.86       21.69      2.27 o
  -2  -2   7       42.52       36.70      2.78 o
  -1  -2   7        4.29        5.77      0.70 o
   0  -2   7        6.98        5.85      0.65 o
   1  -2   7       88.26       74.96      1.96 o
   2  -2   7       14.22       13.12      0.93 o
   3  -2   7       38.28       36.64      1.71 o
   4  -2   7        0.56        0.52      0.79 o
   5  -2   7        1.22        1.17      0.81 o
   6  -2   7        7.98       11.57      1.54 o
  -5  -1   7        2.43        3.84      1.61 o
  -4  -1   7       32.34       32.29      2.95 o
  -3  -1   7       49.54       46.03      3.13 o
  -2  -1   7      146.14      136.66      4.70 o
  -1  -1   7        0.10        1.02      0.54 o
   0  -1   7       50.45       49.61      2.94 o
   1  -1   7      127.69      122.59      1.91 o
   2  -1   7       32.58       30.24      1.19 o
   3  -1   7       19.44       19.24      2.20 o
   4  -1   7      195.69      192.89      5.04 o
   5  -1   7       13.63       14.27      1.55 o
   6  -1   7        3.83        2.61      0.86 o
  -5   0   7        5.72        7.66      1.66 o
  -4   0   7        0.01        1.98      1.12 o
  -3   0   7      106.23      100.08      5.44 o
  -2   0   7       19.19       18.13      1.33 o
  -1   0   7      176.01      199.27      3.70 o
   0   0   7        5.80        5.51      0.73 o
   1   0   7       12.56       16.27      1.07 o
   2   0   7       97.47      102.86      1.71 o
   3   0   7        9.57        8.98      0.61 o
   4   0   7      293.98      280.60      6.05 o
   5   0   7      258.24      252.41      5.90 o
   6   0   7       19.39       21.87      1.92 o
   7   0   7        5.48        3.52      1.39 o
  -5   1   7       13.47       12.56      3.24 o
  -4   1   7        0.76       -0.86      1.11 o
  -3   1   7       48.54       50.07      3.19 o
  -2   1   7        4.26        3.14      1.02 o
  -1   1   7       16.68       18.34      1.53 o
   0   1   7      196.40      204.82      3.43 o
   1   1   7      752.40      777.55      6.28 o
   2   1   7      105.33       91.32      2.52 o
   3   1   7       25.29       22.97      1.34 o
   4   1   7       46.25       45.95      2.02 o
   5   1   7       87.72       85.56      3.83 o
   6   1   7       27.39       26.66      2.09 o
   7   1   7       59.41       64.04      4.46 o
  -5   2   7        0.73       -0.09      1.12 o
  -4   2   7        1.15        1.75      1.05 o
  -3   2   7       91.18       87.80      4.20 o
  -2   2   7       59.33       58.77      3.20 o
  -1   2   7      186.16      184.39      4.26 o
   0   2   7        0.00        0.81      0.40 o
   1   2   7       66.31       68.70      2.16 o
   2   2   7       65.19       60.60      1.40 o
   3   2   7      298.49      293.49      4.75 o
   4   2   7       44.55       46.31      2.08 o
   5   2   7      107.34      110.74      3.50 o
   6   2   7        4.96        4.97      0.89 o
   7   2   7       27.74       34.00      3.34 o
  -5   3   7       15.88       13.89      3.29 o
  -4   3   7        1.11        1.19      1.87 o
  -3   3   7       53.16       54.81      3.14 o
  -2   3   7       45.03       47.12      1.78 o
  -1   3   7       30.09       28.30      1.36 o
   0   3   7        0.31        0.77      0.34 o
   1   3   7       26.62       28.04      1.30 o
   2   3   7      412.21      419.21      5.67 o
   3   3   7       21.94       22.64      1.43 o
   4   3   7       72.21       80.10      2.46 o
   5   3   7       19.54       19.16      1.40 o
   6   3   7       37.71       32.29      2.93 o
   7   3   7        4.70        4.95      1.54 o
  -5   4   7       20.97       18.91      2.02 o
  -4   4   7        7.92        7.57      1.29 o
  -3   4   7      166.50      168.28      4.59 o
  -2   4   7      153.56      153.06      3.07 o
  -1   4   7      275.92      271.95      4.18 o
   0   4   7      105.21      103.07      2.21 o
   1   4   7       80.41       77.40      1.83 o
   2   4   7        4.34        7.02      0.76 o
   3   4   7        3.44        4.89      0.69 o
   4   4   7       17.27       23.36      1.48 o
   5   4   7       87.46       72.89      2.55 o
   6   4   7      103.64       96.55      3.93 o
   7   4   7        1.56        1.80      0.84 o
  -5   5   7       65.73       74.84      3.78 o
  -4   5   7        1.29        1.04      0.94 o
  -3   5   7       38.23       37.20      2.28 o
  -2   5   7       37.61       37.51      1.45 o
  -1   5   7        9.40        7.52      0.75 o
   0   5   7      173.02      168.52      2.64 o
   1   5   7      171.62      183.41      3.16 o
   2   5   7      390.17      402.18      4.37 o
   3   5   7       22.64       20.27      1.20 o
   4   5   7       16.50       16.66      1.42 o
   5   5   7      124.31      108.93      3.91 o
   6   5   7       54.91       49.04      2.88 o
   7   5   7        0.69        2.04      0.95 o
  -5   6   7       12.34       12.35      1.68 o
  -4   6   7       23.17       27.42      2.22 o
  -3   6   7       24.41       28.82      2.13 o
  -2   6   7        0.09       -0.11      0.87 o
  -1   6   7       46.90       45.07      1.16 o
   0   6   7       14.87       16.63      0.92 o
   1   6   7      307.00      291.32      4.60 o
   2   6   7       83.11       98.61      2.62 o
   3   6   7       96.17      107.92      2.57 o
   4   6   7       23.77       21.00      1.73 o
   5   6   7        4.01        5.32      1.11 o
   6   6   7       18.09       21.39      2.07 o
   7   6   7        0.09        0.32      1.09 o
  -5   7   7        4.93        4.63      1.28 o
  -4   7   7       16.76       16.86      1.86 o
  -3   7   7       39.87       39.22      2.48 o
  -2   7   7        2.54        2.33      0.87 o
  -1   7   7       41.87       40.24      1.57 o
   0   7   7        0.89        1.13      0.52 o
   1   7   7       42.72       42.48      1.86 o
   2   7   7      256.95      255.12      4.92 o
   3   7   7      339.57      319.79      5.95 o
   4   7   7        4.52        4.38      1.10 o
   5   7   7       74.86       69.17      3.28 o
   6   7   7        6.52        6.09      1.33 o
   7   7   7       19.65       25.60      2.90 o
  -5   8   7       55.64       51.18      3.32 o
  -4   8   7        4.24        4.59      1.13 o
  -3   8   7        7.47        9.80      1.36 o
  -2   8   7      111.81      107.03      3.85 o
  -1   8   7       83.06       84.81      2.47 o
   0   8   7        0.20        0.80      1.10 o
   1   8   7       32.83       33.69      2.38 o
   2   8   7      173.18      175.66      4.25 o
   3   8   7      256.43      242.33      5.39 o
   4   8   7      150.83      151.41      4.63 o
   5   8   7       16.42       17.76      2.26 o
   6   8   7        7.15        7.31      1.73 o
  -4   9   7       40.39       35.45      2.63 o
  -3   9   7        0.19        0.54      0.83 o
  -2   9   7        0.04       -0.08      0.80 o
  -1   9   7      316.36      307.36      5.04 o
   0   9   7       43.06       44.80      2.27 o
   1   9   7      109.47      102.77      4.32 o
   2   9   7       46.46       46.19      3.01 o
   3   9   7        2.61        5.57      1.49 o
   4   9   7        2.61        4.97      1.52 o
   5   9   7       14.85       17.43      2.38 o
   6   9   7       18.73       27.20      3.01 o
  -4  10   7        2.02        3.04      1.15 o
  -3  10   7        0.19        2.73      1.07 o
  -2  10   7        8.34       10.04      1.50 o
  -1  10   7        0.66        1.49      0.69 o
   0  10   7       13.52       12.33      1.61 o
   1  10   7        5.90        4.22      1.21 o
   2  10   7       32.26       37.45      2.91 o
   3  10   7      162.19      161.11      6.08 o
   4  10   7       43.20       40.51      3.28 o
   5  10   7       20.10       26.58      2.87 o
   6  10   7       15.02       12.96      2.34 o
  -3  11   7        0.21        0.12      1.44 o
  -2  11   7       51.48       52.47      3.07 o
  -1  11   7       52.25       50.39      2.94 o
   0  11   7       41.00       37.81      2.39 o
   1  11   7       90.41       85.25      4.33 o
   2  11   7        7.56        9.01      1.86 o
   3  11   7       43.89       46.74      5.92 o
   4  11   7        2.23        2.51      1.14 o
   5  11   7       50.62       54.21      4.17 o
  -2  12   7       34.09       35.29      2.61 o
  -1  12   7       53.11       48.08      2.95 o
   0  12   7        2.98        2.49      1.74 o
   1  12   7       61.03       53.02      3.60 o
   2  12   7       18.26       19.68      2.41 o
   3  12   7        2.36        5.24      1.69 o
   4  12   7       15.17       16.02      2.44 o
  -1  13   7        1.59        2.85      1.14 o
   0  13   7       14.22       12.93      1.51 o
   1  13   7       10.21       10.68      1.82 o
   2  13   7        1.15       -0.61      1.50 o
   3  13   7        9.14        9.86      1.84 o
   1  14   7       36.49       37.49      2.81 o
   0  -7   8        2.31        2.48      1.68 o
   1  -7   8        0.18        0.61      1.43 o
   2  -7   8        2.92       -1.33      1.60 o
  -2  -6   8        0.20        5.70      1.83 o
  -1  -6   8        3.07        5.76      1.82 o
   0  -6   8       18.85       22.80      3.58 o
   1  -6   8        0.89        1.32      1.16 o
   2  -6   8       11.73        6.69      1.80 o
   3  -6   8       39.78       43.72      4.88 o
  -3  -5   8        1.73        0.92      1.33 o
  -2  -5   8        7.41        7.75      2.54 o
  -1  -5   8       45.44       52.89      3.82 o
   0  -5   8       12.57       17.39      2.32 o
   1  -5   8        9.35        8.83      1.74 o
   2  -5   8        1.58        1.40      1.21 o
   3  -5   8       14.74       11.09      2.03 o
   4  -5   8       38.50       43.57      3.74 o
  -3  -4   8       19.19       19.03      2.34 o
  -2  -4   8       12.43       10.98      1.32 o
  -1  -4   8      156.21      174.07      6.45 o
   0  -4   8      182.84      193.77      6.76 o
   1  -4   8       17.47       22.27      2.45 o
   2  -4   8        8.84        6.40      1.59 o
   3  -4   8       18.54       22.00      2.55 o
   4  -4   8        9.50       11.83      2.03 o
   5  -4   8        1.71        4.29      2.47 o
  -4  -3   8        0.99        1.07      1.55 o
  -3  -3   8        1.67        2.95      1.72 o
  -2  -3   8       17.95       20.09      1.74 o
  -1  -3   8      127.35      133.38      4.64 o
   0  -3   8      213.17      220.52      5.49 o
   1  -3   8      217.49      221.68      5.58 o
   2  -3   8       22.24       21.40      1.88 o
   3  -3   8       32.34       37.54      2.50 o
   4  -3   8       16.23       18.17      1.90 o
   5  -3   8        2.49        5.73      1.27 o
  -4  -2   8       48.07       49.02      4.64 o
  -3  -2   8       14.12       13.70      3.10 o
  -2  -2   8        9.60       10.24      2.89 o
  -1  -2   8       26.23       26.75      1.40 o
   0  -2   8       43.17       42.05      1.95 o
   1  -2   8        0.55        2.01      0.78 o
   2  -2   8       97.79       87.77      3.50 o
   3  -2   8        2.40        2.13      0.93 o
   4  -2   8       10.27        8.29      1.39 o
   5  -2   8       12.18       10.61      1.59 o
   6  -2   8       12.27       13.80      1.79 o
  -5  -1   8       24.06       25.05      7.94 o
  -4  -1   8       10.29       12.26      2.01 o
  -3  -1   8        2.57        2.19      1.74 o
  -2  -1   8       12.06       11.27      1.56 o
  -1  -1   8       34.94       29.27      1.41 o
   0  -1   8      115.23      120.55      2.59 o
   1  -1   8       11.70       12.44      0.83 o
   2  -1   8        0.29        1.25      0.81 o
   3  -1   8       89.03       84.38      3.40 o
   4  -1   8      119.28      115.23      4.89 o
   5  -1   8       51.77       55.63      3.04 o
   6  -1   8        1.90        1.87      0.93 o
  -5   0   8       26.22       28.06      3.08 o
  -4   0   8       51.61       54.71      3.87 o
  -3   0   8       13.68       12.37      2.21 o
  -2   0   8      109.25      105.92      6.71 o
  -1   0   8       10.55        8.50      0.86 o
   0   0   8      177.55      188.01      3.20 o
   1   0   8        0.44        0.74      0.43 o
   2   0   8       29.26       28.57      0.96 o
   3   0   8       11.51       10.66      1.31 o
   4   0   8       11.59       12.62      1.48 o
   5   0   8       55.60       55.11      2.95 o
   6   0   8        0.64        0.14      0.74 o
  -5   1   8        0.58        0.19      1.08 o
  -4   1   8        0.21        1.78      1.16 o
  -3   1   8      109.07      104.44      4.81 o
  -2   1   8      135.38      129.12      3.90 o
  -1   1   8       99.34      103.21      3.24 o
   0   1   8        9.54       10.55      0.95 o
   1   1   8      217.87      232.18      3.88 o
   2   1   8      353.51      349.68      4.41 o
   3   1   8      102.95       96.09      2.24 o
   4   1   8       88.25       77.42      3.95 o
   5   1   8       17.04       19.80      2.82 o
   6   1   8        0.85        2.32      0.93 o
   7   1   8        0.01        0.07      1.06 o
  -5   2   8        2.49        0.98      1.55 o
  -4   2   8       67.74       67.69      4.28 o
  -3   2   8      101.00      108.73      4.88 o
  -2   2   8       93.34       90.62      3.16 o
  -1   2   8       76.61       76.95      2.71 o
   0   2   8       53.06       46.77      1.80 o
   1   2   8        5.18        8.20      0.83 o
   2   2   8       87.62       82.04      4.41 o
   3   2   8      365.13      363.87      5.51 o
   4   2   8      303.20      300.07      7.92 o
   5   2   8       23.18       21.05      2.24 o
   6   2   8       29.40       35.32      2.11 o
   7   2   8       33.16       39.75      4.13 o
  -5   3   8        7.75        6.93      2.16 o
  -4   3   8      115.24      113.63      5.43 o
  -3   3   8      346.26      341.24      6.68 o
  -2   3   8      320.90      314.62      4.75 o
  -1   3   8        0.00        0.52      0.30 o
   0   3   8      156.45      152.98      2.88 o
   1   3   8       64.06       61.25      1.39 o
   2   3   8      171.37      170.57      3.28 o
   3   3   8      104.76      105.44      3.07 o
   4   3   8      262.41      254.30      5.02 o
   5   3   8      120.97      123.49      3.39 o
   6   3   8        6.74        8.20      1.76 o
   7   3   8        6.09        6.33      2.48 o
  -5   4   8       52.81       54.56      4.14 o
  -4   4   8        2.79        5.13      1.30 o
  -3   4   8        1.03        2.35      0.92 o
  -2   4   8      336.16      324.64      6.89 o
  -1   4   8      109.92      103.59      2.51 o
   0   4   8      156.52      150.46      2.35 o
   1   4   8        8.77        8.70      0.74 o
   2   4   8       70.77       71.68      2.19 o
   3   4   8      101.55      101.65      2.70 o
   4   4   8        3.16        4.67      0.81 o
   5   4   8       11.59       15.71      1.30 o
   6   4   8       16.20       15.13      1.67 o
   7   4   8        0.24        2.05      1.41 o
  -5   5   8        1.79        1.30      1.19 o
  -4   5   8        5.42        5.72      1.19 o
  -3   5   8       61.04       56.88      2.88 o
  -2   5   8      642.41      614.00      8.45 o
  -1   5   8       13.28       13.29      0.95 o
   0   5   8      133.37      128.59      2.24 o
   1   5   8       35.79       37.28      1.53 o
   2   5   8      194.85      194.68      3.58 o
   3   5   8      298.79      296.88      5.20 o
   4   5   8        6.85        4.84      0.81 o
   5   5   8        7.29        5.92      1.12 o
   6   5   8        0.26        0.84      0.80 o
   7   5   8        0.26       -0.17      0.85 o
  -5   6   8        8.29       12.97      2.52 o
  -4   6   8        2.18        3.54      1.09 o
  -3   6   8       57.57       48.29      2.76 o
  -2   6   8      234.77      228.43      5.32 o
  -1   6   8      157.18      157.02      2.97 o
   0   6   8       87.59       92.85      1.98 o
   1   6   8       12.08       14.26      1.02 o
   2   6   8       68.53       68.77      2.60 o
   3   6   8      246.94      243.44      4.12 o
   4   6   8        8.90        6.62      1.63 o
   5   6   8        0.52        0.48      0.72 o
   6   6   8       16.69       14.41      1.73 o
   7   6   8       19.42       21.80      2.20 o
  -4   7   8        7.22        6.99      1.32 o
  -3   7   8       28.27       26.06      2.10 o
  -2   7   8       20.26       19.92      1.77 o
  -1   7   8       51.34       49.83      2.52 o
   0   7   8        0.08        0.99      0.44 o
   1   7   8       48.45       52.87      2.36 o
   2   7   8       82.53       89.30      2.65 o
   3   7   8       70.23       66.51      2.82 o
   4   7   8       41.26       36.64      2.84 o
   5   7   8      160.27      145.15      4.78 o
   6   7   8        8.71        4.27      1.26 o
  -4   8   8        0.45        1.55      1.03 o
  -3   8   8        1.91        2.71      0.94 o
  -2   8   8       55.87       50.09      2.75 o
  -1   8   8       27.17       26.78      1.97 o
   0   8   8        0.31        1.57      0.72 o
   1   8   8        6.10        7.16      0.87 o
   2   8   8      111.34      111.53      3.47 o
   3   8   8       30.12       29.99      2.00 o
   4   8   8      235.52      229.11      5.71 o
   5   8   8       11.44       10.45      1.43 o
   6   8   8        4.09        2.05      1.39 o
  -4   9   8       12.78       14.85      1.91 o
  -3   9   8       33.37       33.86      2.49 o
  -2   9   8       13.00       13.34      1.94 o
  -1   9   8       67.24       71.25      3.20 o
   0   9   8        5.88        9.45      1.41 o
   1   9   8       20.43       18.57      1.61 o
   2   9   8       22.91       21.70      2.20 o
   3   9   8       47.31       45.39      3.15 o
   4   9   8      118.46      117.85      5.30 o
   5   9   8       31.36       36.53      3.24 o
   6   9   8        0.49        1.89      1.50 o
  -3  10   8        1.24        2.33      0.96 o
  -2  10   8      160.15      155.87      5.09 o
  -1  10   8       43.47       45.78      2.73 o
   0  10   8        2.73        2.26      0.82 o
   1  10   8        0.12       -0.43      1.00 o
   2  10   8       98.70       98.35      4.57 o
   3  10   8       53.61       56.03      5.62 o
   4  10   8       38.14       42.11      5.79 o
   5  10   8       81.04       86.22      5.02 o
  -3  11   8       12.59       17.45      2.00 o
  -2  11   8        1.94        2.81      1.21 o
  -1  11   8       36.45       34.62      2.54 o
   0  11   8       13.30       15.67      1.43 o
   1  11   8      313.85      313.03      5.95 o
   2  11   8       20.27       26.67      2.90 o
   3  11   8        7.07        8.51      1.83 o
   4  11   8       29.47       29.26      4.01 o
   5  11   8        1.48        1.61      1.23 o
  -2  12   8        0.34        1.58      1.28 o
  -1  12   8        0.03       -0.07      0.95 o
   0  12   8       18.82       19.58      2.04 o
   1  12   8       12.34       10.66      1.59 o
   2  12   8       55.96       56.41      3.87 o
   3  12   8       27.81       25.66      2.82 o
   4  12   8        0.25        0.23      1.14 o
  -1  13   8        9.34       12.74      1.74 o
   0  13   8        0.76        0.95      1.24 o
   1  13   8        1.29        5.19      1.33 o
   2  13   8        2.39        4.48      1.46 o
   3  13   8       30.43       39.33      3.60 o
   0  -6   9        6.94       11.05      2.12 o
   1  -6   9        5.20        6.48      1.72 o
   2  -6   9        3.86        7.95      1.94 o
  -2  -5   9       27.20       40.33      5.20 o
  -1  -5   9       52.87       68.59      4.54 o
   0  -5   9       49.23       59.73      4.21 o
   1  -5   9       12.95       17.65      2.52 o
   2  -5   9        7.94        6.47      1.76 o
   3  -5   9       24.97       32.45      3.32 o
  -2  -4   9        5.94        2.62      5.80 o
  -1  -4   9        1.85        2.87      1.35 o
   0  -4   9       37.44       41.69      3.42 o
   1  -4   9        2.22        4.25      1.46 o
   2  -4   9        0.00        0.80      1.05 o
   3  -4   9       22.92       23.10      2.79 o
   4  -4   9        0.43        0.12      1.09 o
  -3  -3   9        8.90       12.25      2.01 o
  -2  -3   9        0.61       -0.09      0.74 o
  -1  -3   9        0.76        3.12      1.78 o
   0  -3   9       12.10       14.29      1.69 o
   1  -3   9      147.26      138.65      4.69 o
   2  -3   9       25.03       24.69      2.24 o
   3  -3   9       25.73       26.75      2.28 o
   4  -3   9       23.42       28.49      2.41 o
   5  -3   9       23.43       25.46      2.41 o
  -4  -2   9       39.16       40.71      6.58 o
  -3  -2   9       36.43       33.72      7.36 o
  -2  -2   9        0.00        0.11      0.79 o
  -1  -2   9        2.13        3.25      0.72 o
   0  -2   9       69.57       65.27      3.14 o
   1  -2   9        0.07       -0.32      0.79 o
   2  -2   9        0.04        1.96      1.01 o
   3  -2   9       13.07       10.19      1.43 o
   4  -2   9      137.14      117.92      4.52 o
   5  -2   9        4.10        3.18      1.13 o
  -4  -1   9        2.11        1.04      1.02 o
  -3  -1   9        1.23        1.02      1.57 o
  -2  -1   9        8.57        9.77      1.27 o
  -1  -1   9        0.75        2.18      0.64 o
   0  -1   9        1.16        2.85      0.61 o
   1  -1   9       19.46       22.88      2.08 o
   2  -1   9        0.41        1.49      0.82 o
   3  -1   9      205.49      192.98      5.39 o
   4  -1   9       32.83       39.78      2.62 o
   5  -1   9        0.24       -0.48      0.88 o
   6  -1   9        3.32        3.02      1.22 o
  -4   0   9        1.37        2.13      1.19 o
  -3   0   9       28.65       25.58      3.19 o
  -2   0   9        3.31        3.32      0.74 o
  -1   0   9        9.94        9.92      0.90 o
   0   0   9        1.00        0.89      0.51 o
   1   0   9        8.81        9.65      0.83 o
   2   0   9       16.79       16.45      1.53 o
   3   0   9      209.93      211.06      5.45 o
   4   0   9      129.37      134.42      4.55 o
   5   0   9       11.00        8.45      1.56 o
   6   0   9        1.54        2.75      1.28 o
  -4   1   9        8.55       10.29      1.89 o
  -3   1   9      125.93      121.49      5.36 o
  -2   1   9        3.61        4.22      1.11 o
  -1   1   9       63.51       72.15      3.33 o
   0   1   9      135.34      137.20      3.26 o
   1   1   9        0.17        0.46      0.68 o
   2   1   9       23.08       26.30      1.33 o
   3   1   9      116.16      106.69      4.64 o
   4   1   9      198.06      201.04      6.64 o
   5   1   9        3.37        1.73      1.13 o
   6   1   9       34.74       39.26      2.71 o
  -4   2   9        1.55        1.10      1.26 o
  -3   2   9       49.46       51.52      4.03 o
  -2   2   9        4.43        4.07      1.13 o
  -1   2   9       88.83       88.55      3.10 o
   0   2   9       33.99       32.09      1.63 o
   1   2   9       16.05       16.85      1.18 o
   2   2   9      266.39      251.23      4.12 o
   3   2   9       57.18       55.88      1.94 o
   4   2   9      190.53      187.45      9.96 o
   5   2   9       80.36       68.56      4.08 o
   6   2   9       32.99       32.06      3.20 o
  -4   3   9        3.47        3.01      1.39 o
  -3   3   9        3.74        5.31      2.42 o
  -2   3   9        1.61        4.24      0.95 o
  -1   3   9       80.06       78.78      2.25 o
   0   3   9       85.62       80.54      2.24 o
   1   3   9       22.80       21.54      1.30 o
   2   3   9        5.62        5.77      0.80 o
   3   3   9      500.05      491.14      6.87 o
   4   3   9      354.44      355.51      6.12 o
   5   3   9        1.57        1.87      1.01 o
   6   3   9        4.66        7.02      2.10 o
  -4   4   9       34.85       32.91      3.68 o
  -3   4   9      175.39      184.60      5.14 o
  -2   4   9        4.87        5.69      1.00 o
  -1   4   9       20.26       20.39      1.51 o
   0   4   9       11.64       11.33      0.72 o
   1   4   9       44.91       46.30      1.30 o
   2   4   9       86.66       85.47      2.24 o
   3   4   9        8.62        8.31      0.94 o
   4   4   9       44.72       48.62      2.10 o
   5   4   9      114.32      108.61      5.47 o
   6   4   9       12.06       20.06      2.56 o
  -4   5   9       25.06       25.47      2.69 o
  -3   5   9      298.76      294.78      6.62 o
  -2   5   9      108.20       98.82      3.52 o
  -1   5   9        7.13        6.85      0.77 o
   0   5   9       10.42        8.93      0.72 o
   1   5   9       10.16       10.66      0.78 o
   2   5   9        2.65        2.90      0.95 o
   3   5   9        0.05        0.37      0.59 o
   4   5   9        0.04        1.31      0.74 o
   5   5   9        8.50        2.46      0.86 o
   6   5   9       37.39       40.78      2.70 o
  -4   6   9       41.85       50.06      3.08 o
  -3   6   9        5.72        4.24      1.12 o
  -2   6   9      262.49      247.23      5.73 o
  -1   6   9      289.82      284.35      5.68 o
   0   6   9       66.63       60.96      1.67 o
   1   6   9       30.02       30.79      1.49 o
   2   6   9       39.46       39.95      2.09 o
   3   6   9        0.89        0.94      0.60 o
   4   6   9       15.85       14.71      1.49 o
   5   6   9        0.07       -0.16      0.62 o
   6   6   9        6.51       10.47      1.53 o
  -4   7   9       33.08       35.22      2.69 o
  -3   7   9       28.72       28.05      2.29 o
  -2   7   9       27.35       27.33      2.39 o
  -1   7   9       32.00       30.32      2.04 o
   0   7   9      137.56      136.65      2.56 o
   1   7   9      134.32      139.34      3.17 o
   2   7   9        9.92        8.37      1.07 o
   3   7   9       36.32       31.63      2.03 o
   4   7   9       44.85       40.38      2.43 o
   5   7   9       49.14       45.55      2.81 o
   6   7   9        3.91        4.35      1.23 o
  -4   8   9        0.59        1.08      1.26 o
  -3   8   9        0.00        1.92      1.09 o
  -2   8   9       32.80       35.29      3.69 o
  -1   8   9        6.01        8.97      1.33 o
   0   8   9       12.29       16.11      1.62 o
   1   8   9        3.36        3.21      0.76 o
   2   8   9        8.44        9.20      1.04 o
   3   8   9       21.49       18.29      1.62 o
   4   8   9        0.00       -1.12      0.95 o
   5   8   9        2.55        5.81      1.25 o
   6   8   9       49.08       43.38      3.01 o
  -3   9   9       19.61       18.40      1.98 o
  -2   9   9       77.75       80.79      3.69 o
  -1   9   9        7.05        6.59      1.79 o
   0   9   9        1.31        2.28      1.06 o
   1   9   9        4.69        6.00      1.19 o
   2   9   9       15.34       18.25      1.57 o
   3   9   9       73.34       74.84      3.22 o
   4   9   9        6.55        3.57      1.09 o
   5   9   9        0.00        0.10      0.76 o
   6   9   9        1.61        0.16      1.15 o
  -3  10   9        8.81       10.02      1.60 o
  -2  10   9       27.00       27.78      2.30 o
  -1  10   9       26.78       31.57      3.19 o
   0  10   9       66.04       66.04      3.35 o
   1  10   9       35.31       36.87      2.53 o
   2  10   9       26.75       33.01      2.85 o
   3  10   9        0.29        0.66      1.14 o
   4  10   9        6.83        7.66      1.70 o
   5  10   9        3.24        8.30      1.74 o
  -2  11   9        1.44        1.79      1.29 o
  -1  11   9        4.81        6.22      1.42 o
   0  11   9       15.00       17.04      1.82 o
   1  11   9      146.22      153.50      6.60 o
   2  11   9      287.28      292.89      8.24 o
   3  11   9      100.79       98.83      5.04 o
   4  11   9        0.07        3.88      1.49 o
   5  11   9       28.33       24.01      2.90 o
  -2  12   9        9.38        7.91      1.53 o
  -1  12   9        0.17       -0.26      0.91 o
   0  12   9       25.52       25.98      2.29 o
   1  12   9        1.38        3.18      1.12 o
   2  12   9      277.44      278.30      8.40 o
   3  12   9       44.75       40.11      3.44 o
   4  12   9        2.81        3.00      1.53 o
  -1  13   9        2.28        1.78      1.70 o
   0  13   9        2.74        3.87      2.41 o
   1  13   9        3.30        4.59      1.84 o
   2  13   9       20.06       20.21      2.68 o
   3  13   9        6.85       11.86      2.13 o
   0  -5  10        0.04        1.12      1.31 o
   1  -5  10        2.40        0.42      2.59 o
  -1  -4  10       72.57       83.19      5.46 o
   0  -4  10       12.60       11.59      2.16 o
   1  -4  10        8.29        5.36      1.59 o
   2  -4  10        0.81        2.44      1.47 o
   3  -4  10       36.13       44.21      3.87 o
  -2  -3  10       49.12       63.41      6.30 o
  -1  -3  10        0.00       -0.33      2.42 o
   0  -3  10        4.82        9.11      1.98 o
   1  -3  10       91.28       89.63      4.02 o
   2  -3  10        6.75        7.47      1.36 o
   3  -3  10        0.01        0.01      0.92 o
   4  -3  10        0.95        2.66      1.11 o
  -3  -2  10       18.10       21.93      2.09 o
  -2  -2  10        1.42        1.81      0.91 o
  -1  -2  10      105.25      113.74      4.24 o
   0  -2  10       17.41       21.53      2.22 o
   1  -2  10        0.01        0.07      0.99 o
   2  -2  10        4.10        3.88      1.42 o
   3  -2  10        2.03        2.33      1.08 o
   4  -2  10        5.97        7.59      1.44 o
   5  -2  10        0.85        2.39      0.98 o
  -3  -1  10        6.32        8.31      2.79 o
  -2  -1  10       37.64       41.09      2.56 o
  -1  -1  10        9.17        9.19      1.10 o
   0  -1  10       24.68       27.86      2.12 o
   1  -1  10       58.66       48.65      2.75 o
   2  -1  10       26.97       21.31      1.98 o
   3  -1  10       14.48       12.37      1.62 o
   4  -1  10       20.65       16.31      1.89 o
   5  -1  10        8.63        8.08      1.57 o
  -3   0  10        4.94        4.85      1.66 o
  -2   0  10       35.83       36.82      2.39 o
  -1   0  10        2.11        4.73      0.77 o
   0   0  10        0.76        2.16      0.88 o
   1   0  10        4.17        2.33      0.79 o
   2   0  10        0.04        1.62      0.95 o
   3   0  10        0.29        0.43      0.77 o
   4   0  10       18.25       16.10      1.81 o
   5   0  10       25.45       26.90      2.69 o
  -4   1  10       10.11        8.09      1.83 o
  -3   1  10        0.11        0.78      0.88 o
  -2   1  10       28.10       27.18      2.10 o
  -1   1  10        1.17        2.91      0.65 o
   0   1  10        0.00        1.78      0.77 o
   1   1  10       49.55       48.60      2.00 o
   2   1  10       13.72       15.39      3.27 o
   3   1  10       17.18       16.07      1.99 o
   4   1  10        9.65       10.13      1.85 o
   5   1  10       36.04       28.97      3.04 o
   6   1  10        0.02        0.76      0.96 o
  -4   2  10        0.05        0.02      1.14 o
  -3   2  10        1.13        3.08      1.13 o
  -2   2  10       27.93       30.06      2.09 o
  -1   2  10       24.35       22.96      1.73 o
   0   2  10       59.36       55.83      2.22 o
   1   2  10       95.54       92.21      2.71 o
   2   2  10        3.61        3.46      0.71 o
   3   2  10       15.00       12.23      2.64 o
   4   2  10        3.61        3.05      1.25 o
   5   2  10       10.98       11.91      4.81 o
   6   2  10       11.37       12.23      1.72 o
  -4   3  10       14.12       13.00      2.21 o
  -3   3  10        5.89        6.95      1.73 o
  -2   3  10        0.89        0.78      1.15 o
  -1   3  10       13.64       14.71      1.46 o
   0   3  10      155.01      159.69      4.39 o
   1   3  10      221.45      230.05      4.31 o
   2   3  10      466.25      463.30      6.02 o
   3   3  10       48.92       46.72      1.94 o
   4   3  10        0.05        1.61      1.16 o
   5   3  10        8.12        7.26      1.56 o
   6   3  10        0.96       -0.22      1.67 o
  -4   4  10        5.41        3.81      1.46 o
  -3   4  10       44.02       47.79      3.63 o
  -2   4  10       35.99       34.88      2.90 o
  -1   4  10       54.53       53.68      2.52 o
   0   4  10       14.24       14.38      1.39 o
   1   4  10        0.33       -0.18      0.60 o
   2   4  10      276.92      261.86      4.61 o
   3   4  10      371.25      370.19      5.57 o
   4   4  10        0.10        0.19      0.58 o
   5   4  10        8.02        9.20      1.40 o
   6   4  10        6.71        7.58      1.74 o
  -4   5  10        2.68        2.74      1.54 o
  -3   5  10        0.47        3.31      1.43 o
  -2   5  10        6.71        7.56      1.18 o
  -1   5  10       17.72       18.04      1.21 o
   0   5  10       49.12       44.61      2.25 o
   1   5  10       59.84       60.33      2.15 o
   2   5  10       82.62       81.00      2.32 o
   3   5  10        2.28        2.99      0.70 o
   4   5  10        2.47        2.73      1.09 o
   5   5  10        2.28        1.69      0.76 o
   6   5  10        7.31        8.51      1.91 o
  -4   6  10        2.17        1.13      1.05 o
  -3   6  10       76.99       68.08      3.39 o
  -2   6  10       17.44       16.36      1.62 o
  -1   6  10        4.52        5.04      1.21 o
   0   6  10       23.92       25.82      1.65 o
   1   6  10       71.26       70.28      2.48 o
   2   6  10      124.38      118.83      4.73 o
   3   6  10        4.38        2.28      0.68 o
   4   6  10        0.01        0.44      1.17 o
   5   6  10        4.90        7.91      1.54 o
   6   6  10        0.30        1.21      0.87 o
  -4   7  10       33.99       32.68      2.66 o
  -3   7  10       11.52        7.40      1.52 o
  -2   7  10        3.10        2.12      0.90 o
  -1   7  10        0.22        1.89      0.99 o
   0   7  10        0.68        0.92      0.70 o
   1   7  10      128.74      123.75      2.68 o
   2   7  10       19.85       18.71      1.35 o
   3   7  10       28.25       28.42      1.99 o
   4   7  10        0.32        0.49      0.72 o
   5   7  10        1.93        1.31      0.83 o
   6   7  10        0.00       -0.13      0.85 o
  -3   8  10       38.80       33.04      2.57 o
  -2   8  10        9.40        9.67      1.50 o
  -1   8  10        0.67        1.68      0.92 o
   0   8  10       46.22       47.21      2.54 o
   1   8  10       47.08       47.51      1.99 o
   2   8  10      188.19      193.33      4.20 o
   3   8  10      190.36      180.74      7.38 o
   4   8  10       97.13       88.94      4.23 o
   5   8  10       37.83       34.23      2.54 o
   6   8  10        5.63        5.69      1.31 o
  -3   9  10        5.16        5.70      1.43 o
  -2   9  10       13.45       12.54      1.67 o
  -1   9  10        1.40        1.92      0.93 o
   0   9  10       59.65       64.23      3.12 o
   1   9  10       46.20       48.67      2.53 o
   2   9  10       50.88       53.31      2.31 o
   3   9  10      119.50      116.38      4.04 o
   4   9  10        0.51        2.36      0.99 o
   5   9  10       12.50       18.21      1.95 o
  -3  10  10        0.07        1.45      1.45 o
  -2  10  10       15.93       15.83      1.88 o
  -1  10  10        1.03        1.45      1.09 o
   0  10  10       46.48       43.44      2.74 o
   1  10  10      120.77      120.87      5.51 o
   2  10  10       25.40       28.45      2.64 o
   3  10  10       55.06       52.82      2.81 o
   4  10  10        0.18        0.75      0.85 o
   5  10  10       18.17       16.39      2.41 o
  -2  11  10       14.11       13.84      1.81 o
  -1  11  10       17.49       17.32      1.99 o
   0  11  10       10.13       12.52      1.70 o
   1  11  10        0.10        1.22      1.20 o
   2  11  10        5.31        7.23      1.68 o
   3  11  10       20.52       17.92      2.36 o
   4  11  10        1.08        2.10      1.40 o
   5  11  10        0.03        0.53      2.71 o
  -1  12  10        8.45        9.69      1.70 o
   0  12  10        5.03        8.42      2.01 o
   1  12  10       21.54       18.30      2.42 o
   2  12  10       69.09       65.79      4.18 o
   3  12  10       14.34       15.98      2.29 o
   4  12  10       65.06       76.16      4.89 o
   0  13  10        8.09        7.97      1.61 o
   1  13  10        0.00        2.18      1.47 o
   2  13  10        0.42        0.84      1.38 o
   3  13  10        5.52        2.95      2.58 o
  -1  -3  11        0.72        1.00      1.13 o
   0  -3  11        0.39       -1.23      1.26 o
   1  -3  11        2.76        2.22      1.18 o
   2  -3  11        7.17        9.51      2.02 o
   3  -3  11       10.35       13.89      1.93 o
  -2  -2  11        0.09        5.64      2.61 o
  -1  -2  11      123.53      140.37      8.42 o
   0  -2  11      128.55      120.73      4.66 o
   1  -2  11       37.27       43.07      2.91 o
   2  -2  11        0.03        0.87      0.88 o
   3  -2  11       15.79       17.52      2.02 o
   4  -2  11       21.81       24.22      2.43 o
  -2  -1  11       42.13       53.25      3.03 o
  -1  -1  11       74.22       66.27      3.33 o
   0  -1  11       60.13       63.69      3.29 o
   1  -1  11       10.16        8.96      1.38 o
   2  -1  11       21.90       20.21      2.06 o
   3  -1  11       14.17       13.24      1.75 o
   4  -1  11        0.01        0.44      0.91 o
  -3   0  11       10.20       12.68      1.68 o
  -2   0  11        5.56       10.63      1.52 o
  -1   0  11        7.05        9.76      1.39 o
   0   0  11        0.34        0.19      0.86 o
   1   0  11        2.83        5.00      1.14 o
   2   0  11       49.01       53.06      3.05 o
   3   0  11        2.09        2.14      0.99 o
   4   0  11       23.06       24.00      2.23 o
   5   0  11        3.23        2.03      1.01 o
  -3   1  11       13.63       21.22      2.07 o
  -2   1  11        0.85        1.43      0.91 o
  -1   1  11        1.79        3.21      0.81 o
   0   1  11        1.05        0.55      0.58 o
   1   1  11        0.22       -1.08      0.91 o
   2   1  11       37.01       41.54      2.62 o
   3   1  11        0.69       -0.07      0.91 o
   4   1  11        1.30        2.16      0.85 o
   5   1  11       15.92       16.47      1.95 o
  -3   2  11        3.10        2.75      1.32 o
  -2   2  11        1.16        2.59      0.92 o
  -1   2  11        2.60        4.61      1.10 o
   0   2  11        0.08        0.03      0.88 o
   1   2  11       50.00       47.20      2.10 o
   2   2  11        0.76        0.31      0.73 o
   3   2  11       12.40       11.73      1.94 o
   4   2  11       17.75       19.13      2.40 o
   5   2  11        6.99        8.76      1.53 o
  -3   3  11       12.39       17.42      3.29 o
  -2   3  11       11.72       11.83      1.49 o
  -1   3  11       12.58       13.26      1.47 o
   0   3  11       60.77       52.68      2.58 o
   1   3  11        3.26        2.03      0.65 o
   2   3  11       49.77       54.22      2.22 o
   3   3  11       57.75       54.73      3.61 o
   4   3  11      156.91      156.08      6.12 o
   5   3  11        0.01        2.10      1.12 o
   6   3  11        0.58        0.60      1.35 o
  -3   4  11       17.18       20.07      2.64 o
  -2   4  11       30.54       31.64      2.94 o
  -1   4  11       22.59       22.16      1.78 o
   0   4  11        5.70        3.51      0.96 o
   1   4  11        7.39        6.23      1.16 o
   2   4  11       35.45       38.64      1.91 o
   3   4  11      392.17      392.99      5.92 o
   4   4  11        1.86        2.66      0.87 o
   5   4  11       13.89       15.54      1.78 o
   6   4  11        6.17        3.30      1.79 o
  -3   5  11        9.26       11.03      2.12 o
  -2   5  11        1.59        1.35      1.21 o
  -1   5  11       25.65       28.70      2.77 o
   0   5  11       78.40       75.36      3.50 o
   1   5  11        3.50        2.93      0.68 o
   2   5  11       88.65       90.72      2.59 o
   3   5  11       30.43       32.87      1.65 o
   4   5  11      179.98      182.09      4.30 o
   5   5  11        1.89        2.28      1.79 o
   6   5  11       18.73       15.66      3.79 o
  -3   6  11       44.56       40.83      3.63 o
  -2   6  11       15.03       13.11      2.29 o
  -1   6  11        5.57        4.57      1.40 o
   0   6  11        0.41       -0.34      0.67 o
   1   6  11        0.03        1.56      0.84 o
   2   6  11       33.29       29.15      1.69 o
   3   6  11       16.21       20.26      1.30 o
   4   6  11        1.85        1.77      0.81 o
   5   6  11       48.36       53.96      3.04 o
   6   6  11        1.31        6.44      3.64 o
  -3   7  11      119.73      106.24      5.77 o
  -2   7  11      100.32       89.48      5.06 o
  -1   7  11       16.48       15.33      2.25 o
   0   7  11        3.13        4.30      1.36 o
   1   7  11       13.93       15.93      1.76 o
   2   7  11       36.54       33.84      1.86 o
   3   7  11      126.82      130.30      4.40 o
   4   7  11        2.42        3.08      0.85 o
   5   7  11        5.09        5.62      1.23 o
   6   7  11        5.62        5.45      1.57 o
  -3   8  11       96.09       90.09      5.48 o
  -2   8  11       93.45       92.09      3.99 o
  -1   8  11       46.58       46.97      2.72 o
   0   8  11        2.57        1.17      0.91 o
   1   8  11        7.06       11.04      1.44 o
   2   8  11        3.82        4.81      0.86 o
   3   8  11      134.89      127.63      5.27 o
   4   8  11        0.01        2.06      0.85 o
   5   8  11        3.56        4.99      1.24 o
  -2   9  11        1.56        0.66      1.32 o
  -1   9  11        0.53        1.69      0.90 o
   0   9  11        0.03       -0.51      0.90 o
   1   9  11       35.24       42.68      2.57 o
   2   9  11        4.47        5.38      0.89 o
   3   9  11        2.03        2.44      0.88 o
   4   9  11       68.36       68.75      3.39 o
   5   9  11       88.85       79.28      3.89 o
  -2  10  11       11.29       11.36      2.25 o
  -1  10  11        6.30        6.47      1.35 o
   0  10  11        7.49        7.04      1.54 o
   1  10  11        2.89        7.09      1.35 o
   2  10  11        4.18        5.08      1.04 o
   3  10  11        0.05       -0.52      0.82 o
   4  10  11        0.68        0.84      1.36 o
   5  10  11       71.63       70.28      3.76 o
  -1  11  11       44.24       44.03      2.94 o
   0  11  11       31.32       34.28      2.61 o
   1  11  11       37.63       44.55      3.35 o
   2  11  11       24.45       26.44      2.42 o
   3  11  11       36.02       38.95      3.29 o
   4  11  11        2.53        4.32      1.60 o
  -1  12  11        4.81        6.22      1.51 o
   0  12  11        6.38        5.58      1.37 o
   1  12  11      128.43      137.25      5.19 o
   2  12  11        4.96        4.94      1.77 o
   3  12  11        1.04        1.67      3.05 o
   1  13  11       64.84       68.46      3.35 o
   0  -2  12        0.59        1.12      1.08 o
   1  -2  12        4.73        4.09      1.31 o
   2  -2  12        8.58       10.59      1.72 o
  -1  -1  12        1.07        0.30      1.49 o
   0  -1  12        0.10        1.94      1.03 o
   1  -1  12       17.15       19.04      1.99 o
   2  -1  12        8.14        8.01      1.35 o
   3  -1  12       10.51       11.04      1.73 o
  -2   0  12       14.48       18.24      1.97 o
  -1   0  12        9.44       11.10      2.75 o
   0   0  12       42.52       39.32      2.64 o
   1   0  12       33.02       32.41      3.06 o
   2   0  12       30.39       34.40      2.63 o
   3   0  12       18.63       14.76      1.86 o
   4   0  12        4.06        5.01      1.40 o
  -2   1  12        3.07        5.62      1.19 o
  -1   1  12        3.67        4.41      0.86 o
   0   1  12       10.87        7.38      1.24 o
   1   1  12        0.17        0.01      0.80 o
   2   1  12        0.13       -0.03      0.82 o
   3   1  12       10.41        9.59      1.51 o
   4   1  12        8.41        8.95      1.65 o
  -2   2  12       22.30       28.06      2.29 o
  -1   2  12        4.84        5.16      0.95 o
   0   2  12        1.01        1.38      0.87 o
   1   2  12       63.75       60.98      3.94 o
   2   2  12       22.99       29.52      4.24 o
   3   2  12        0.15        0.57      1.25 o
   4   2  12       14.33        9.13      2.03 o
   5   2  12        5.11        4.69      1.37 o
  -2   3  12       34.34       38.93      3.37 o
  -1   3  12       17.76       11.46      1.41 o
   0   3  12        1.77        4.29      1.00 o
   1   3  12        0.12        0.32      0.65 o
   2   3  12       29.80       28.21      2.09 o
   3   3  12       36.59       38.16      3.20 o
   4   3  12       26.05       30.25      2.98 o
   5   3  12       11.52       11.21      2.08 o
  -3   4  12        0.22        2.31      1.71 o
  -2   4  12       40.79       43.91      6.48 o
  -1   4  12       10.10       10.68      1.72 o
   0   4  12        0.11        0.31      0.68 o
   1   4  12       34.54       34.37      1.92 o
   2   4  12       76.66       69.81      2.67 o
   3   4  12      122.12      120.20      7.23 o
   4   4  12       43.82       44.07      2.82 o
   5   4  12       38.59       44.29      2.98 o
  -3   5  12        7.29        5.20      1.68 o
  -2   5  12       23.18       21.53      2.64 o
  -1   5  12       53.21       45.73      3.50 o
   0   5  12        0.43        3.01      1.01 o
   1   5  12        4.21        3.44      0.97 o
   2   5  12        6.51        7.28      0.87 o
   3   5  12       29.94       30.13      1.64 o
   4   5  12      158.47      149.94      4.94 o
   5   5  12        2.72        0.15      2.25 o
  -3   6  12        0.64        2.82      1.42 o
  -2   6  12        4.79        3.61      2.03 o
  -1   6  12       51.46       48.76      3.75 o
   0   6  12       66.01       64.28      3.96 o
   1   6  12        8.92       10.60      2.14 o
   2   6  12       27.54       29.95      1.77 o
   3   6  12      126.36      123.46      3.19 o
   4   6  12       15.25       14.35      1.68 o
   5   6  12       10.44       10.40      1.92 o
  -2   7  12       24.03       24.31      4.65 o
  -1   7  12        2.99        5.68      1.61 o
   0   7  12        3.03        2.96      1.48 o
   1   7  12        7.40        9.93      1.75 o
   2   7  12       15.91       16.07      1.39 o
   3   7  12       16.72       19.50      1.56 o
   4   7  12        7.47        7.70      1.48 o
   5   7  12        0.53        0.16      2.55 o
  -2   8  12       66.96       53.75      4.20 o
  -1   8  12        0.74        2.75      1.39 o
   0   8  12       79.66       79.07      4.58 o
   1   8  12        1.88        1.58      1.68 o
   2   8  12      158.16      159.21      4.83 o
   3   8  12       20.58       18.10      1.79 o
   4   8  12        1.62        2.00      0.92 o
   5   8  12        1.49        5.61      1.97 o
  -2   9  12        0.66        2.76      3.25 o
  -1   9  12        9.86        9.54      1.86 o
   0   9  12       36.08       35.62      7.72 o
   1   9  12       80.14       72.53      4.55 o
   2   9  12      100.96      104.58      5.25 o
   3   9  12       74.79       75.88      3.21 o
   4   9  12        2.57        2.14      0.88 o
   5   9  12       16.80       13.75      1.77 o
  -1  10  12        0.01        0.50      2.31 o
   0  10  12      133.39      132.85      6.29 o
   1  10  12       63.14       66.39      4.44 o
   2  10  12       47.65       51.75      3.19 o
   3  10  12        6.14        6.76      1.35 o
   4  10  12       23.28       23.82      2.16 o
  -1  11  12        0.17        3.02      2.74 o
   0  11  12       22.49       22.63      3.51 o
   1  11  12       58.95       64.75      4.57 o
   2  11  12       52.61       58.28      4.27 o
   3  11  12        5.87        4.75      3.65 o
   4  11  12       13.98       13.06      2.65 o
   1  12  12       21.77       23.81      2.34 o
   2  12  12       16.99       16.79      2.43 o
   0   0  13        4.16        3.17      1.04 o
   1   0  13        2.89        4.82      1.21 o
   2   0  13        2.05        2.94      1.20 o
  -1   1  13       11.71        8.68      2.43 o
   0   1  13        6.50        3.74      1.29 o
   1   1  13        2.60        1.16      0.93 o
   2   1  13        0.13       -0.40      0.95 o
   3   1  13       66.03       78.99      4.07 o
  -1   2  13        4.95        5.80      1.45 o
   0   2  13       20.25       21.92      2.37 o
   1   2  13        8.33       11.56      2.43 o
   2   2  13       69.72       78.47      5.04 o
   3   2  13       56.41       60.59      3.54 o
   4   2  13       26.60       29.83      2.62 o
  -1   3  13        0.21        0.98      0.88 o
   0   3  13       28.19       24.88      2.02 o
   1   3  13       19.85       18.12      2.33 o
   2   3  13        3.27        2.78      1.15 o
   3   3  13       19.76       22.64      2.71 o
   4   3  13       18.93       15.97      2.41 o
  -2   4  13       22.72       27.25      2.99 o
  -1   4  13       54.45       50.07      6.88 o
   0   4  13        8.86       10.22      2.10 o
   1   4  13       27.76       26.68      2.01 o
   2   4  13       44.73       40.32      3.29 o
   3   4  13       22.28       23.21      4.94 o
   4   4  13        2.53        0.48      1.06 o
  -2   5  13        0.00        0.78      1.41 o
  -1   5  13       12.95       16.42      4.05 o
   0   5  13      176.12      165.55      6.41 o
   1   5  13        2.15        2.74      1.14 o
   2   5  13       27.51       27.27      1.82 o
   3   5  13        0.10       -0.25      0.79 o
   4   5  13       17.32       21.31      2.02 o
   5   5  13        2.99        4.38      1.56 o
  -2   6  13        1.75        3.94      1.64 o
  -1   6  13       18.55       18.70      2.60 o
   0   6  13        2.56        1.79      1.25 o
   1   6  13        5.14        5.50      1.12 o
   2   6  13       39.89       43.69      2.63 o
   3   6  13       10.68       11.62      1.66 o
   4   6  13        0.00       -1.02      1.27 o
   5   6  13        0.55        0.98      1.03 o
  -2   7  13        2.48        3.27      1.67 o
  -1   7  13        0.83        1.85      1.46 o
   0   7  13        6.36        6.03      1.69 o
   1   7  13        4.70        5.47      1.53 o
   2   7  13        1.57        1.53      0.95 o
   3   7  13       15.46       15.92      1.45 o
   4   7  13       11.04       13.07      1.66 o
  -1   8  13        1.16        2.66      1.51 o
   0   8  13        1.87        3.53      1.51 o
   1   8  13        0.43        0.30      1.11 o
   2   8  13       10.06       11.76      2.13 o
   3   8  13        7.88        8.96      1.13 o
   4   8  13        0.26        0.93      0.82 o
  -1   9  13        0.13        2.07      3.07 o
   0   9  13       68.16       66.18      4.53 o
   1   9  13       21.53       22.95      2.73 o
   2   9  13        2.59        1.77      2.01 o
   3   9  13        3.49        4.76      1.31 o
   4   9  13        1.42        0.87      0.89 o
   0  10  13        5.06        7.34      1.93 o
   1  10  13       60.67       57.61      8.50 o
   2  10  13        7.77        7.41      2.70 o
   3  10  13       11.48       13.73      2.22 o
   1  11  13        1.30        0.59      2.17 o
   2  11  13        2.02        2.96      2.43 o
   1   2  14        3.40        3.58      1.17 o
   2   2  14       11.09        9.77      1.60 o
   0   3  14        0.19        1.26      1.82 o
   1   3  14        2.89        3.49      1.32 o
   2   3  14       59.66       66.91      4.56 o
   3   3  14       25.76       31.95      5.55 o
   0   4  14        0.03        0.44      1.04 o
   1   4  14        0.45       -0.41      1.29 o
   2   4  14       51.62       60.75      4.18 o
   3   4  14       12.59       14.03      2.24 o
   0   5  14        0.02       -0.04      1.17 o
   1   5  14        0.13       -0.51      0.87 o
   2   5  14       82.99       91.16      6.81 o
   3   5  14        4.00        1.98      2.35 o
   0   6  14        1.03        3.09      3.45 o
   1   6  14       20.39       24.32      2.71 o
   2   6  14       39.88       42.13      2.68 o
   3   6  14      206.08      198.27     14.02 o
   0   7  14       25.33       28.43      5.06 o
   1   7  14        0.74        2.54      2.13 o
   2   7  14       92.88       97.36      4.05 o
   3   7  14       60.85       59.43      3.97 o
   0   8  14        3.03        6.88      1.87 o
   1   8  14        1.01        3.38      1.40 o
   2   8  14        1.84        1.03      1.25 o
   3   8  14        3.28        4.87      1.15 o
   1   9  14        0.65        0.99      1.48 o
   2   9  14        0.74        1.93      2.85 o
   3   9  14        5.83        5.66      1.77 o
 
